# Supplementary material for: ﻿Taxonomic revision of the Southeast Asian brook barb genus Poropuntius Smith, 1931 (Teleostei, Cyprinidae) with description of a new species from Vietnam
Source: Zookeys. 2024 Jun 6;1204:199–222. doi: 10.3897/zookeys.1204.120873 (PMC11176814; doi:10.3897/zookeys.1204.120873)
Supplement: XML Treatment for Poropuntius krempfi [file zookeys.1204.120873-treatment1.xml]

<!DOCTYPE tp:taxon-treatment
  PUBLIC "-//TaxonX//DTD Taxonomic Treatment Publishing DTD v0 20100105//EN" "tax-treatment-NSO.dtd">
<tp:taxon-treatment xmlns:tp="http://www.plazi.org/taxpub"><tp:treatment-meta><kwd-group><label>Taxon classification</label><kwd>
                <named-content content-type="kingdom">Animalia</named-content>
              </kwd><kwd>
                <named-content content-type="order">Cypriniformes</named-content>
              </kwd><kwd>
                <named-content content-type="family">Cyprinidae</named-content>
              </kwd></kwd-group><mixed-citation publication-type="journal"><person-group><name><surname>Hoang</surname><given-names>Huy Duc</given-names></name><name><surname>Pham</surname><given-names>Hung Manh</given-names></name><name><surname>Tran</surname><given-names>Ngan Trong</given-names></name><name><surname>Durand</surname><given-names>Jean-Dominique</given-names></name><name><surname>Wu</surname><given-names>Ling</given-names></name><name><surname>Pfeiffer</surname><given-names>John</given-names></name><name><surname>Chen</surname><given-names>Xiao-Yong</given-names></name><name><surname>Page</surname><given-names>Lawrence M.</given-names></name></person-group><article-title>﻿Taxonomic revision of the Southeast Asian brook barb genus <italic><tp:taxon-name><tp:taxon-name-part taxon-name-part-type="genus" reg="Poropuntius">Poropuntius</tp:taxon-name-part></tp:taxon-name></italic> Smith, 1931 (<tp:taxon-name><tp:taxon-name-part taxon-name-part-type="subclass">Teleostei</tp:taxon-name-part></tp:taxon-name>, <tp:taxon-name><tp:taxon-name-part taxon-name-part-type="family">Cyprinidae</tp:taxon-name-part></tp:taxon-name>) with description of a new species from Vietnam</article-title><source>Zookeys</source><day>06</day><month>06</month><year>2024</year><volume>1204</volume><fpage>199</fpage><lpage>222</lpage><pub-id pub-id-type="doi">10.3897/zookeys.1204.120873</pub-id></mixed-citation></tp:treatment-meta><tp:nomenclature><label>﻿</label><tp:taxon-name>
              <object-id xmlns:xlink="http://www.w3.org/1999/xlink" content-type="arpha" xlink:type="simple">BFB5AE11-FE32-5C55-B7BC-EB0FBF9E8BC1</object-id>
              <tp:taxon-name-part taxon-name-part-type="genus" reg="Poropuntius">Poropuntius</tp:taxon-name-part>
              <tp:taxon-name-part taxon-name-part-type="species" reg="krempfi">krempfi</tp:taxon-name-part>
            </tp:taxon-name><tp:taxon-authority>(Pellegrin &amp; Chevey, 1934)</tp:taxon-authority><tp:nomenclature-citation-list><tp:nomenclature-citation><tp:taxon-name><tp:taxon-name-part taxon-name-part-type="genus" reg="Barbus">Barbus</tp:taxon-name-part> (<tp:taxon-name-part taxon-name-part-type="subgenus" reg="Lissochilichthys">Lissochilichthys</tp:taxon-name-part>) <tp:taxon-name-part taxon-name-part-type="species" reg="krempfi">krempfi</tp:taxon-name-part></tp:taxon-name><comment>Pellegrin &amp; Chevey, 1934: 339. Type locality: Vietnam, Tonkin, Ngoi-Thia River at Nghia Lô, tributary of Red River upstream of Yên Bay. Holotype: MNHN 1934-0262.</comment></tp:nomenclature-citation><tp:nomenclature-citation><tp:taxon-name><tp:taxon-name-part taxon-name-part-type="genus" reg="Barbus">Barbus</tp:taxon-name-part> (<tp:taxon-name-part taxon-name-part-type="subgenus" reg="Puntius">Puntius</tp:taxon-name-part>) <tp:taxon-name-part taxon-name-part-type="species" reg="annamensis">annamensis</tp:taxon-name-part></tp:taxon-name><comment>Pellegrin &amp; Chevey, 1936: 225, fig. 3. Type locality: Vietnam, Annam, Quảng Nam, Hàn Giang. Holotype: MNHN 1935-0337.</comment></tp:nomenclature-citation><tp:nomenclature-citation><tp:taxon-name>
                  <tp:taxon-name-part taxon-name-part-type="genus" reg="Lissochilus">Lissochilus</tp:taxon-name-part>
                  <tp:taxon-name-part taxon-name-part-type="species" reg="macrosquamatus">macrosquamatus</tp:taxon-name-part>
                </tp:taxon-name><comment>Mai, 1978: 99, fig. 42. Type locality: northern Vietnam. Syntypes: DVZUT.</comment></tp:nomenclature-citation></tp:nomenclature-citation-list></tp:nomenclature><tp:treatment-sec sec-type="notes" id="SECID0E25AI"><title>Notes.</title><p>Specimens of <italic><tp:taxon-name><tp:taxon-name-part taxon-name-part-type="genus" reg="Poropuntius">Poropuntius</tp:taxon-name-part><tp:taxon-name-part taxon-name-part-type="species" reg="krempfi">krempfi</tp:taxon-name-part></tp:taxon-name></italic> (Fig. <xref ref-type="fig" rid="F3">3A, B</xref>) were recovered in a clade including topotypic material of <italic><tp:taxon-name><tp:taxon-name-part taxon-name-part-type="genus" reg="Barbus">Barbus</tp:taxon-name-part><tp:taxon-name-part taxon-name-part-type="species" reg="annamensis">annamensis</tp:taxon-name-part></tp:taxon-name></italic> and <italic><tp:taxon-name><tp:taxon-name-part taxon-name-part-type="genus" reg="Lissochilus">Lissochilus</tp:taxon-name-part><tp:taxon-name-part taxon-name-part-type="species" reg="macrosquamatus">macrosquamatus</tp:taxon-name-part></tp:taxon-name></italic>. The clade was sister to a large clade including <italic><tp:taxon-name><tp:taxon-name-part taxon-name-part-type="genus" reg="Poropuntius">P.</tp:taxon-name-part><tp:taxon-name-part taxon-name-part-type="species" reg="alloiopleurus">alloiopleurus</tp:taxon-name-part></tp:taxon-name></italic>, <italic><tp:taxon-name><tp:taxon-name-part taxon-name-part-type="genus" reg="Poropuntius">P.</tp:taxon-name-part><tp:taxon-name-part taxon-name-part-type="species" reg="heterolepidotus">heterolepidotus</tp:taxon-name-part></tp:taxon-name></italic>, <italic><tp:taxon-name><tp:taxon-name-part taxon-name-part-type="genus" reg="Poropuntius">P.</tp:taxon-name-part><tp:taxon-name-part taxon-name-part-type="species" reg="huangchuchieni">huangchuchieni</tp:taxon-name-part></tp:taxon-name></italic>, <italic><tp:taxon-name><tp:taxon-name-part taxon-name-part-type="genus" reg="Poropuntius">P.</tp:taxon-name-part><tp:taxon-name-part taxon-name-part-type="species" reg="laoensis">laoensis</tp:taxon-name-part></tp:taxon-name></italic>, and <italic><tp:taxon-name><tp:taxon-name-part taxon-name-part-type="genus" reg="Poropuntius">P.</tp:taxon-name-part><tp:taxon-name-part taxon-name-part-type="species" reg="opisthopterus">opisthopterus</tp:taxon-name-part></tp:taxon-name></italic> (Fig. <xref ref-type="fig" rid="F2">2A</xref>).</p><fig id="F3" position="float" orientation="portrait"><object-id xmlns:xlink="http://www.w3.org/1999/xlink" content-type="doi" xlink:type="simple">10.3897/zookeys.1204.120873.figure3</object-id><object-id xmlns:xlink="http://www.w3.org/1999/xlink" content-type="arpha" xlink:type="simple">DD438177-BE9D-5C65-BF60-B2E0BBE32433</object-id><label>Figure 3.</label><caption><p>Species of <italic><tp:taxon-name><tp:taxon-name-part taxon-name-part-type="genus" reg="Poropuntius">Poropuntius</tp:taxon-name-part></tp:taxon-name></italic>. <italic><tp:taxon-name><tp:taxon-name-part taxon-name-part-type="genus" reg="Poropuntius">Poropuntius</tp:taxon-name-part><tp:taxon-name-part taxon-name-part-type="species" reg="krempfi">krempfi</tp:taxon-name-part></tp:taxon-name></italic> from <bold>A</bold> Song Hong ecoregion, <named-content xmlns:xlink="http://www.w3.org/1999/xlink" content-type="dwc:institutional_code" xlink:title="University of Science, Ho Chi Minh City, Vietnam" xlink:href="http://grbio.org/institution/university-science-ho-chi-minh-city-vietnam" xlink:type="simple">UNS</named-content> 2018-1410 <bold>B</bold> northern Annam, <named-content xmlns:xlink="http://www.w3.org/1999/xlink" content-type="dwc:institutional_code" xlink:title="University of Science, Ho Chi Minh City, Vietnam" xlink:href="http://grbio.org/institution/university-science-ho-chi-minh-city-vietnam" xlink:type="simple">UNS</named-content> 2018-2702; <italic><tp:taxon-name><tp:taxon-name-part taxon-name-part-type="genus" reg="Poropuntius">P.</tp:taxon-name-part><tp:taxon-name-part taxon-name-part-type="species" reg="alloiopleurus">alloiopleurus</tp:taxon-name-part></tp:taxon-name></italic> from <bold>C</bold> Song Hong, <named-content xmlns:xlink="http://www.w3.org/1999/xlink" content-type="dwc:institutional_code" xlink:title="University of Science, Ho Chi Minh City, Vietnam" xlink:href="http://grbio.org/institution/university-science-ho-chi-minh-city-vietnam" xlink:type="simple">UNS</named-content> 2018-3010; <italic><tp:taxon-name><tp:taxon-name-part taxon-name-part-type="genus" reg="Poropuntius">P.</tp:taxon-name-part><tp:taxon-name-part taxon-name-part-type="species" reg="laoensis">laoensis</tp:taxon-name-part></tp:taxon-name></italic> from <bold>D</bold> upper Sekong’s tributary, <named-content xmlns:xlink="http://www.w3.org/1999/xlink" content-type="dwc:institutional_code" xlink:title="University of Science, Ho Chi Minh City, Vietnam" xlink:href="http://grbio.org/institution/university-science-ho-chi-minh-city-vietnam" xlink:type="simple">UNS</named-content> 2018-0404 <bold>E</bold> upper Sekong’s pool, <named-content xmlns:xlink="http://www.w3.org/1999/xlink" content-type="dwc:institutional_code" xlink:title="University of Science, Ho Chi Minh City, Vietnam" xlink:href="http://grbio.org/institution/university-science-ho-chi-minh-city-vietnam" xlink:type="simple">UNS</named-content> 2018-0304; <italic><tp:taxon-name><tp:taxon-name-part taxon-name-part-type="genus" reg="Poropuntius">P.</tp:taxon-name-part><tp:taxon-name-part taxon-name-part-type="species" reg="huangchuchieni">huangchuchieni</tp:taxon-name-part></tp:taxon-name></italic> from <bold>F</bold> Lower Lancang, <named-content xmlns:xlink="http://www.w3.org/1999/xlink" content-type="dwc:institutional_code" xlink:title="University of Science, Ho Chi Minh City, Vietnam" xlink:href="http://grbio.org/institution/university-science-ho-chi-minh-city-vietnam" xlink:type="simple">UNS</named-content> 2018-0711. All photographed in life. Scale bars: 10 mm.</p></caption><graphic xmlns:xlink="http://www.w3.org/1999/xlink" xlink:href="zookeys-1204-199_article-120873__-g003.jpg" position="float" orientation="portrait" xlink:type="simple" id="oo_1063262.jpg"><uri content-type="original_file" xlink:type="simple">https://binary.pensoft.net/fig/1063262</uri></graphic></fig><p>Specimens of <italic><tp:taxon-name><tp:taxon-name-part taxon-name-part-type="genus" reg="Poropuntius">P.</tp:taxon-name-part><tp:taxon-name-part taxon-name-part-type="species" reg="krempfi">krempfi</tp:taxon-name-part></tp:taxon-name></italic> from northern Annam (MNHN 1935:0337, MNHN 1969:42) were assigned by <xref ref-type="bibr" rid="B22">Rainboth (1996)</xref> to <italic><tp:taxon-name><tp:taxon-name-part taxon-name-part-type="genus" reg="Hypsibarbus">Hypsibarbus</tp:taxon-name-part><tp:taxon-name-part taxon-name-part-type="species" reg="annamensis">annamensis</tp:taxon-name-part></tp:taxon-name></italic> presumably due to the presence of a few tiny tubercles on the tip of the snout, but this trait is not useful for separating all species of the two genera. Some of our 41 specimens of <italic><tp:taxon-name><tp:taxon-name-part taxon-name-part-type="genus" reg="Poropuntius">P.</tp:taxon-name-part><tp:taxon-name-part taxon-name-part-type="species" reg="krempfi">krempfi</tp:taxon-name-part></tp:taxon-name></italic> have tiny tubercles on the tip of the snout. <xref ref-type="bibr" rid="B22">Rainboth (1996)</xref> noted that this species was unusual in being the only species of <italic><tp:taxon-name><tp:taxon-name-part taxon-name-part-type="genus" reg="Hypsibarbus">Hypsibarbus</tp:taxon-name-part></tp:taxon-name></italic> on the coastal side of the Annam Cordillera and in having a much longer dorsal spine with 26–28 serrations, compared to 20 or fewer in other species in the Mekong River drainage.</p><p><italic><tp:taxon-name><tp:taxon-name-part taxon-name-part-type="genus" reg="Hypsibarbus">Hypsibarbus</tp:taxon-name-part><tp:taxon-name-part taxon-name-part-type="species" reg="macrosquamatus">macrosquamatus</tp:taxon-name-part></tp:taxon-name></italic> from Song Hong, northern Vietnam (type: DVZUT) described by <xref ref-type="bibr" rid="B16">Mai (1978)</xref> and treated as <italic><tp:taxon-name><tp:taxon-name-part taxon-name-part-type="genus" reg="Acrossocheilus">Acrossocheilus</tp:taxon-name-part><tp:taxon-name-part taxon-name-part-type="species" reg="macrosquamatus">macrosquamatus</tp:taxon-name-part></tp:taxon-name></italic> by <xref ref-type="bibr" rid="B19">Nguyễn and Ngô (2001)</xref> resembles our <italic><tp:taxon-name><tp:taxon-name-part taxon-name-part-type="genus" reg="Poropuntius">P.</tp:taxon-name-part><tp:taxon-name-part taxon-name-part-type="species" reg="krempfi">krempfi</tp:taxon-name-part></tp:taxon-name></italic> specimens from northern Annam with a lateral-line scale count of 29–33.</p></tp:treatment-sec><tp:treatment-sec sec-type="distribution" id="SECID0ECIBI"><title>Distribution.</title><p><italic><tp:taxon-name><tp:taxon-name-part taxon-name-part-type="genus" reg="Poropuntius">Poropuntius</tp:taxon-name-part><tp:taxon-name-part taxon-name-part-type="species" reg="krempfi">krempfi</tp:taxon-name-part></tp:taxon-name></italic> is found in the Song Hong and northern Annam ecoregions.</p></tp:treatment-sec><tp:treatment-sec><!--Section generated to contain objects referenced in tp:taxon-treatment.--><fig id="F2" position="float" orientation="portrait"><object-id xmlns:xlink="http://www.w3.org/1999/xlink" content-type="doi" xlink:type="simple">10.3897/zookeys.1204.120873.figure2</object-id><object-id xmlns:xlink="http://www.w3.org/1999/xlink" content-type="arpha" xlink:type="simple">5F5CF537-CE82-5209-A30B-B532E1FA9DDE</object-id><label>Figure 2.</label><caption><p>Maximum-likelihood tree based on (<bold>A</bold>) <abbrev xmlns:xlink="http://www.w3.org/1999/xlink" xlink:title="cytochrome oxidase subunit I" id="ABBRID0E46AE" xlink:type="simple">COI</abbrev> and (<bold>B</bold>) Cyt<italic>b</italic> mitochondrial gene sequences for species of <italic><tp:taxon-name><tp:taxon-name-part taxon-name-part-type="genus" reg="Poropuntius">Poropuntius</tp:taxon-name-part></tp:taxon-name></italic>. Numbers on branches are <abbrev xmlns:xlink="http://www.w3.org/1999/xlink" xlink:title="Maximum Likelihood" id="ABBRID0ENAAG" xlink:type="simple">ML</abbrev> bootstrap values (values &gt; 50% shown). Bold sample labels are sequences from type localities. Blue sample labels in the Cyt<italic>b</italic> tree are sequences from <xref ref-type="bibr" rid="B33">Wu et al. (2013)</xref>. Colours of clades correspond to the freshwater ecoregions in Fig. <xref ref-type="fig" rid="F1">1</xref>.</p></caption><graphic xmlns:xlink="http://www.w3.org/1999/xlink" xlink:href="zookeys-1204-199_article-120873__-g002.jpg" position="float" orientation="portrait" xlink:type="simple" id="oo_1063261.jpg"><uri content-type="original_file" xlink:type="simple">https://binary.pensoft.net/fig/1063261</uri></graphic></fig><fig id="F1" position="float" orientation="portrait"><object-id xmlns:xlink="http://www.w3.org/1999/xlink" content-type="doi" xlink:type="simple">10.3897/zookeys.1204.120873.figure1</object-id><object-id xmlns:xlink="http://www.w3.org/1999/xlink" content-type="arpha" xlink:type="simple">1DC4321E-5700-5AD9-AA46-22059D94E389</object-id><label>Figure 1.</label><caption><p>Sampling sites of <italic><tp:taxon-name><tp:taxon-name-part taxon-name-part-type="genus" reg="Poropuntius">Poropuntius</tp:taxon-name-part></tp:taxon-name></italic> in this study in 15 freshwater ecoregions shown in various colours.</p></caption><graphic xmlns:xlink="http://www.w3.org/1999/xlink" xlink:href="zookeys-1204-199_article-120873__-g001.jpg" position="float" orientation="portrait" xlink:type="simple" id="oo_1063260.jpg"><uri content-type="original_file" xlink:type="simple">https://binary.pensoft.net/fig/1063260</uri></graphic></fig></tp:treatment-sec><ref-list><ref id="B33"><mixed-citation xmlns:xlink="http://www.w3.org/1999/xlink" xlink:type="simple"><person-group><name name-style="western"><surname>Wu</surname><given-names>X</given-names></name><name name-style="western"><surname>Luo</surname><given-names>J</given-names></name><name name-style="western"><surname>Huang</surname><given-names>S</given-names></name><name name-style="western"><surname>Chen</surname><given-names>Z</given-names></name><name name-style="western"><surname>Xiao</surname><given-names>H</given-names></name><name name-style="western"><surname>Zhang</surname><given-names>Y</given-names></name></person-group> (<year>2013</year>) Molecular phylogeography and evolutionary history of <italic><tp:taxon-name><tp:taxon-name-part taxon-name-part-type="genus">Poropuntius</tp:taxon-name-part><tp:taxon-name-part taxon-name-part-type="species">huangchuchieni</tp:taxon-name-part></tp:taxon-name></italic> (<tp:taxon-name><tp:taxon-name-part taxon-name-part-type="family">Cyprinidae</tp:taxon-name-part></tp:taxon-name>) in Southwest China. PLoS One 8(11): e79975. <ext-link xlink:href="10.1371/journal.pone.0079975" ext-link-type="doi" xlink:type="simple">https://doi.org/10.1371/journal.pone.0079975</ext-link></mixed-citation></ref><ref id="B22"><mixed-citation xmlns:xlink="http://www.w3.org/1999/xlink" xlink:type="simple"><person-group><name name-style="western"><surname>Rainboth</surname><given-names>WJ</given-names></name></person-group> (<year>1996</year>) <source>The taxonomy, systematics and zoogeography of <italic><tp:taxon-name><tp:taxon-name-part taxon-name-part-type="genus">Hypsibarbus</tp:taxon-name-part></tp:taxon-name></italic>, a new genus of large barbs (Pices, <tp:taxon-name><tp:taxon-name-part taxon-name-part-type="family">Cyprinidae</tp:taxon-name-part></tp:taxon-name>) from the rivers of southeastern Asia.</source><publisher-name>University of California publications in zoology</publisher-name>, <publisher-loc>California, USA</publisher-loc>, <size units="page">129 pp</size>.</mixed-citation></ref><ref id="B16"><mixed-citation xmlns:xlink="http://www.w3.org/1999/xlink" xlink:type="simple"><person-group><name name-style="western"><surname>Mai</surname><given-names>DY</given-names></name></person-group> (<year>1978</year>) <source>Identification of Freshwater Fishes of Northern Viet Nam.</source><publisher-name>Science &amp; Technics Publishing House [In Vietnamese]</publisher-name>, <publisher-loc>Ha Noi</publisher-loc>, <size units="page">339 pp</size>.</mixed-citation></ref><ref id="B19"><mixed-citation xmlns:xlink="http://www.w3.org/1999/xlink" xlink:type="simple"><person-group><name name-style="western"><surname>Nguyễn</surname><given-names>HV</given-names></name><name name-style="western"><surname>Ngô</surname><given-names>VS</given-names></name></person-group> (<year>2001</year>) <source>Freshwater Fishes of Vietnam. Vol. 1. Family <tp:taxon-name><tp:taxon-name-part taxon-name-part-type="family">Cyprinidae</tp:taxon-name-part></tp:taxon-name>.</source><publisher-name>Agriculture Publish House</publisher-name>, <publisher-loc>Ha Noi</publisher-loc>, <size units="page">622 pp</size>.</mixed-citation></ref></ref-list></tp:taxon-treatment>
