# Supplementary material for: ﻿Taxonomic revision of the Southeast Asian brook barb genus Poropuntius Smith, 1931 (Teleostei, Cyprinidae) with description of a new species from Vietnam
Source: Zookeys. 2024 Jun 6;1204:199–222. doi: 10.3897/zookeys.1204.120873 (PMC11176814; doi:10.3897/zookeys.1204.120873)
Supplement: XML Treatment for Poropuntius alloiopleurus [file zookeys.1204.120873-treatment2.xml]

<!DOCTYPE tp:taxon-treatment
  PUBLIC "-//TaxonX//DTD Taxonomic Treatment Publishing DTD v0 20100105//EN" "tax-treatment-NSO.dtd">
<tp:taxon-treatment xmlns:tp="http://www.plazi.org/taxpub"><tp:treatment-meta><kwd-group><label>Taxon classification</label><kwd>
                <named-content content-type="kingdom">Animalia</named-content>
              </kwd><kwd>
                <named-content content-type="order">Cypriniformes</named-content>
              </kwd><kwd>
                <named-content content-type="family">Cyprinidae</named-content>
              </kwd></kwd-group><mixed-citation publication-type="journal"><person-group><name><surname>Hoang</surname><given-names>Huy Duc</given-names></name><name><surname>Pham</surname><given-names>Hung Manh</given-names></name><name><surname>Tran</surname><given-names>Ngan Trong</given-names></name><name><surname>Durand</surname><given-names>Jean-Dominique</given-names></name><name><surname>Wu</surname><given-names>Ling</given-names></name><name><surname>Pfeiffer</surname><given-names>John</given-names></name><name><surname>Chen</surname><given-names>Xiao-Yong</given-names></name><name><surname>Page</surname><given-names>Lawrence M.</given-names></name></person-group><article-title>﻿Taxonomic revision of the Southeast Asian brook barb genus <italic><tp:taxon-name><tp:taxon-name-part taxon-name-part-type="genus" reg="Poropuntius">Poropuntius</tp:taxon-name-part></tp:taxon-name></italic> Smith, 1931 (<tp:taxon-name><tp:taxon-name-part taxon-name-part-type="subclass">Teleostei</tp:taxon-name-part></tp:taxon-name>, <tp:taxon-name><tp:taxon-name-part taxon-name-part-type="family">Cyprinidae</tp:taxon-name-part></tp:taxon-name>) with description of a new species from Vietnam</article-title><source>Zookeys</source><day>06</day><month>06</month><year>2024</year><volume>1204</volume><fpage>199</fpage><lpage>222</lpage><pub-id pub-id-type="doi">10.3897/zookeys.1204.120873</pub-id></mixed-citation></tp:treatment-meta><tp:nomenclature><label>﻿</label><tp:taxon-name>
              <object-id xmlns:xlink="http://www.w3.org/1999/xlink" content-type="arpha" xlink:type="simple">B3B91149-CA64-57BC-A694-7E160E010B9F</object-id>
              <tp:taxon-name-part taxon-name-part-type="genus" reg="Poropuntius">Poropuntius</tp:taxon-name-part>
              <tp:taxon-name-part taxon-name-part-type="species" reg="alloiopleurus">alloiopleurus</tp:taxon-name-part>
            </tp:taxon-name><tp:taxon-authority>(Vaillant, 1893)</tp:taxon-authority><tp:nomenclature-citation-list><tp:nomenclature-citation><tp:taxon-name>
                  <tp:taxon-name-part taxon-name-part-type="genus" reg="Barbus">Barbus</tp:taxon-name-part>
                  <tp:taxon-name-part taxon-name-part-type="species" reg="alloiopleurus">alloiopleurus</tp:taxon-name-part>
                </tp:taxon-name><comment>Vaillant, 1893: 201. Type locality: Vietnam, Tonkin, Black River. Holotype: MNHN 1892-0261.</comment></tp:nomenclature-citation><tp:nomenclature-citation><tp:taxon-name><tp:taxon-name-part taxon-name-part-type="genus" reg="Barbodes">Barbodes</tp:taxon-name-part> (<tp:taxon-name-part taxon-name-part-type="subgenus" reg="Barbodes">Barbodes</tp:taxon-name-part>) <tp:taxon-name-part taxon-name-part-type="species" reg="huangchuchieni">huangchuchieni</tp:taxon-name-part> <tp:taxon-name-part taxon-name-part-type="subspecies" reg="rhomboides">rhomboides</tp:taxon-name-part></tp:taxon-name><comment>Wu &amp; Lin, in <xref ref-type="bibr" rid="B32">Wu et al. 1977</xref>: 248, pl. 7–8. Type locality: China, Yunnan, Yuanjiang River. Syntypes (15): <named-content xmlns:xlink="http://www.w3.org/1999/xlink" content-type="dwc:institutional_code" xlink:title="Kunming Institute of Zoology, Yunnan, China" xlink:href="http://grbio.org/institution/kunming-institute-zoology-chinese-academy-sciences" xlink:type="simple">KIZ</named-content> 645614-15, 645617-19, 645622, 645624, 6440093, 6440392, 6440461, 6440564, 6450172, 6450191, 6450207, 6450322.</comment></tp:nomenclature-citation><tp:nomenclature-citation><tp:taxon-name>
                  <tp:taxon-name-part taxon-name-part-type="genus" reg="Poropuntius">Poropuntius</tp:taxon-name-part>
                  <tp:taxon-name-part taxon-name-part-type="species" reg="baolacensis">baolacensis</tp:taxon-name-part>
                </tp:taxon-name><comment>(Nguyen, in <xref ref-type="bibr" rid="B19">Nguyễn and Ngô 2001</xref>): 387, fig. 189. Type locality: Vietnam, Cao Bang Province, Nho Que, Bao Lac [<named-content xmlns:xlink="http://www.w3.org/1999/xlink" content-type="dwc:verbatimCoordinates" xlink:type="simple"><named-content content-type="geo-json" specific-use="{&#34;type&#34;:&#34;Point&#34;,&#34;coordinates&#34;:[105.666667,22.950000]}" id="NCID0EVLBI" xlink:type="simple">22°56'60"N, 105°40'00"E</named-content></named-content>], Song Hong River drainage. Holotype: VNCNTTS H.01.72.13.01.</comment></tp:nomenclature-citation><tp:nomenclature-citation><tp:taxon-name>
                  <tp:taxon-name-part taxon-name-part-type="genus" reg="Poropuntius">Poropuntius</tp:taxon-name-part>
                  <tp:taxon-name-part taxon-name-part-type="species" reg="brevispinus">brevispinus</tp:taxon-name-part>
                </tp:taxon-name><comment>(Nguyễn &amp; Đoàn, 1969):12, fig. 7. Type locality: Vietnam, Hoa Binh Province, Suoi Rut stream. Syntypes (3): NCNTTSI H.01.72.10.01-03.</comment></tp:nomenclature-citation><tp:nomenclature-citation><tp:taxon-name>
                  <tp:taxon-name-part taxon-name-part-type="genus" reg="Acrossocheilus">Acrossocheilus</tp:taxon-name-part>
                  <tp:taxon-name-part taxon-name-part-type="species" reg="macrophthalmus">macrophthalmus</tp:taxon-name-part>
                </tp:taxon-name><comment>Nguyen, in <xref ref-type="bibr" rid="B19">Nguyễn and Ngô 2001</xref>: 390, fig. 191. Type locality: Vietnam, Hoa Binh Province, Da Bac District, Da River at Thac Bo. Holotype: NCNTTSI H.01.72.14.01.</comment></tp:nomenclature-citation><tp:nomenclature-citation><tp:taxon-name>
                  <tp:taxon-name-part taxon-name-part-type="genus" reg="Acrossocheilus">Acrossocheilus</tp:taxon-name-part>
                  <tp:taxon-name-part taxon-name-part-type="species" reg="xamensis">xamensis</tp:taxon-name-part>
                </tp:taxon-name><comment>Kottelat, 2000: 38, fig. 1. Type locality: Laos, Houaphan Province, Houay Tangoua, small stream entering Nam Xam in Ban Houay Tangoua, <named-content xmlns:xlink="http://www.w3.org/1999/xlink" content-type="dwc:verbatimCoordinates" xlink:type="simple"><named-content content-type="geo-json" specific-use="{&#34;type&#34;:&#34;Point&#34;,&#34;coordinates&#34;:[104.547222,20.156667]}" id="NCID0EHNBI" xlink:type="simple">20°09'24"N, 104°32'50"E</named-content></named-content>. Holotype: ZRC 45297.</comment></tp:nomenclature-citation></tp:nomenclature-citation-list></tp:nomenclature><tp:treatment-sec sec-type="notes" id="SECID0EMNBI"><title>Notes.</title><p>Specimens of <italic><tp:taxon-name><tp:taxon-name-part taxon-name-part-type="genus" reg="Poropuntius">Poropuntius</tp:taxon-name-part><tp:taxon-name-part taxon-name-part-type="species" reg="alloiopleurus">alloiopleurus</tp:taxon-name-part></tp:taxon-name></italic> (Fig. <xref ref-type="fig" rid="F3">3C</xref>) were recovered in a clade including topotypic material of <italic><tp:taxon-name><tp:taxon-name-part taxon-name-part-type="genus" reg="Acrossocheilus">Acrossocheilus</tp:taxon-name-part><tp:taxon-name-part taxon-name-part-type="species" reg="macrophthalmus">macrophthalmus</tp:taxon-name-part></tp:taxon-name></italic>, <italic><tp:taxon-name><tp:taxon-name-part taxon-name-part-type="genus" reg="Acrossocheilus">A.</tp:taxon-name-part><tp:taxon-name-part taxon-name-part-type="species" reg="xamensis">xamensis</tp:taxon-name-part></tp:taxon-name></italic>, <italic><tp:taxon-name><tp:taxon-name-part taxon-name-part-type="genus" reg="Barbodes">Barbodes</tp:taxon-name-part><tp:taxon-name-part taxon-name-part-type="species" reg="huangchuchieni">huangchuchieni</tp:taxon-name-part><tp:taxon-name-part taxon-name-part-type="subspecies" reg="rhomboides">rhomboides</tp:taxon-name-part></tp:taxon-name></italic>, <italic><tp:taxon-name><tp:taxon-name-part taxon-name-part-type="genus" reg="Poropuntius">Poropuntius</tp:taxon-name-part><tp:taxon-name-part taxon-name-part-type="species" reg="baolacensis">baolacensis</tp:taxon-name-part></tp:taxon-name></italic>, and <italic><tp:taxon-name><tp:taxon-name-part taxon-name-part-type="genus" reg="Poropuntius">P.</tp:taxon-name-part><tp:taxon-name-part taxon-name-part-type="species" reg="brevispinus">brevispinus</tp:taxon-name-part></tp:taxon-name></italic> and was sister to a clade including <italic><tp:taxon-name><tp:taxon-name-part taxon-name-part-type="genus" reg="Poropuntius">P.</tp:taxon-name-part><tp:taxon-name-part taxon-name-part-type="species" reg="heterolepidotus">heterolepidotus</tp:taxon-name-part></tp:taxon-name></italic>, <italic><tp:taxon-name><tp:taxon-name-part taxon-name-part-type="genus" reg="Poropuntius">P.</tp:taxon-name-part><tp:taxon-name-part taxon-name-part-type="species" reg="huangchuchieni">huangchuchieni</tp:taxon-name-part></tp:taxon-name></italic>, and <italic><tp:taxon-name><tp:taxon-name-part taxon-name-part-type="genus" reg="Poropuntius">P.</tp:taxon-name-part><tp:taxon-name-part taxon-name-part-type="species" reg="laoensis">laoensis</tp:taxon-name-part></tp:taxon-name></italic> (Fig. <xref ref-type="fig" rid="F2">2A</xref>).</p><p><xref ref-type="bibr" rid="B12">Kottelat (2000)</xref> noted that <italic><tp:taxon-name><tp:taxon-name-part taxon-name-part-type="genus" reg="Acrossocheilus">Acrossocheilus</tp:taxon-name-part><tp:taxon-name-part taxon-name-part-type="species" reg="xamensis">xamensis</tp:taxon-name-part></tp:taxon-name></italic> resembles <italic><tp:taxon-name><tp:taxon-name-part taxon-name-part-type="genus" reg="Poropuntius">Poropuntius</tp:taxon-name-part></tp:taxon-name></italic> but lacks the branched lateral-line canals diagnostic of <italic><tp:taxon-name><tp:taxon-name-part taxon-name-part-type="genus" reg="Poropuntius">Poropuntius</tp:taxon-name-part></tp:taxon-name></italic>. Our 12 specimens of <italic><tp:taxon-name><tp:taxon-name-part taxon-name-part-type="genus" reg="Poropuntius">P.</tp:taxon-name-part><tp:taxon-name-part taxon-name-part-type="species" reg="alloiopleurus">alloiopleurus</tp:taxon-name-part></tp:taxon-name></italic> are missing branched lateral-line canals; branched canals are variable within <italic><tp:taxon-name><tp:taxon-name-part taxon-name-part-type="genus" reg="Poropuntius">Poropuntius</tp:taxon-name-part></tp:taxon-name></italic> and do not distinguish <italic><tp:taxon-name><tp:taxon-name-part taxon-name-part-type="genus" reg="Poropuntius">Poropuntius</tp:taxon-name-part></tp:taxon-name></italic> from <italic><tp:taxon-name><tp:taxon-name-part taxon-name-part-type="genus" reg="Acrossocheilus">Acrossocheilus</tp:taxon-name-part></tp:taxon-name></italic>. A paratype of <italic><tp:taxon-name><tp:taxon-name-part taxon-name-part-type="genus" reg="Acrossocheilus">A.</tp:taxon-name-part><tp:taxon-name-part taxon-name-part-type="species" reg="xamensis">xamensis</tp:taxon-name-part></tp:taxon-name></italic> exhibits the typical caudal-fin characteristic of <italic><tp:taxon-name><tp:taxon-name-part taxon-name-part-type="genus" reg="Poropuntius">Poropuntius</tp:taxon-name-part></tp:taxon-name></italic>, a dark marginal stripe along the lower lobe (<xref ref-type="bibr" rid="B12">Kottelat 2000</xref>, fig. 1).</p><p>According to Nguyễn (2001), <italic><tp:taxon-name><tp:taxon-name-part taxon-name-part-type="genus" reg="Acrossocheilus">A.</tp:taxon-name-part><tp:taxon-name-part taxon-name-part-type="species" reg="macrophthalmus">macrophthalmus</tp:taxon-name-part></tp:taxon-name></italic> resembles <italic><tp:taxon-name><tp:taxon-name-part taxon-name-part-type="genus" reg="Poropuntius">P.</tp:taxon-name-part><tp:taxon-name-part taxon-name-part-type="species" reg="alloiopleurus">alloiopleurus</tp:taxon-name-part></tp:taxon-name></italic> but has an eye diameter longer than the snout. Our 12 specimens of <italic><tp:taxon-name><tp:taxon-name-part taxon-name-part-type="genus" reg="Poropuntius">P.</tp:taxon-name-part><tp:taxon-name-part taxon-name-part-type="species" reg="alloiopleurus">alloiopleurus</tp:taxon-name-part></tp:taxon-name></italic> have eye diameters that are shorter or longer than the snout.</p><p><xref ref-type="bibr" rid="B19">Nguyễn and Ngô (2001)</xref> distinguished <italic><tp:taxon-name><tp:taxon-name-part taxon-name-part-type="genus" reg="Poropuntius">P.</tp:taxon-name-part><tp:taxon-name-part taxon-name-part-type="species" reg="baolacensis">baolacensis</tp:taxon-name-part></tp:taxon-name></italic> from <italic><tp:taxon-name><tp:taxon-name-part taxon-name-part-type="genus" reg="Poropuntius">P.</tp:taxon-name-part><tp:taxon-name-part taxon-name-part-type="species" reg="brevispinus">brevispinus</tp:taxon-name-part></tp:taxon-name></italic> in having 28–30 vs 18–22 serrae along the posterior margin of the last simple dorsal-fin ray. Our 12 specimens of <italic><tp:taxon-name><tp:taxon-name-part taxon-name-part-type="genus" reg="Poropuntius">P.</tp:taxon-name-part><tp:taxon-name-part taxon-name-part-type="species" reg="alloiopleurus">alloiopleurus</tp:taxon-name-part></tp:taxon-name></italic> have 20–29 serrae on the last dorsal-fin ray, partially overlapping the serrae counts given to distinguish <italic><tp:taxon-name><tp:taxon-name-part taxon-name-part-type="genus" reg="Poropuntius">P.</tp:taxon-name-part><tp:taxon-name-part taxon-name-part-type="species" reg="baolacensis">baolacensis</tp:taxon-name-part></tp:taxon-name></italic> and <italic><tp:taxon-name><tp:taxon-name-part taxon-name-part-type="genus" reg="Poropuntius">P.</tp:taxon-name-part><tp:taxon-name-part taxon-name-part-type="species" reg="brevispinus">brevispinus</tp:taxon-name-part></tp:taxon-name></italic>.</p></tp:treatment-sec><tp:treatment-sec sec-type="distribution" id="SECID0EWWBI"><title>Distribution.</title><p><italic><tp:taxon-name><tp:taxon-name-part taxon-name-part-type="genus" reg="Poropuntius">Poropuntius</tp:taxon-name-part><tp:taxon-name-part taxon-name-part-type="species" reg="alloiopleurus">alloiopleurus</tp:taxon-name-part></tp:taxon-name></italic> is found in the Song Hong ecoregion.</p></tp:treatment-sec><tp:treatment-sec><!--Section generated to contain objects referenced in tp:taxon-treatment.--><fig id="F3" position="float" orientation="portrait"><object-id xmlns:xlink="http://www.w3.org/1999/xlink" content-type="doi" xlink:type="simple">10.3897/zookeys.1204.120873.figure3</object-id><object-id xmlns:xlink="http://www.w3.org/1999/xlink" content-type="arpha" xlink:type="simple">DD438177-BE9D-5C65-BF60-B2E0BBE32433</object-id><label>Figure 3.</label><caption><p>Species of <italic><tp:taxon-name><tp:taxon-name-part taxon-name-part-type="genus" reg="Poropuntius">Poropuntius</tp:taxon-name-part></tp:taxon-name></italic>. <italic><tp:taxon-name><tp:taxon-name-part taxon-name-part-type="genus" reg="Poropuntius">Poropuntius</tp:taxon-name-part><tp:taxon-name-part taxon-name-part-type="species" reg="krempfi">krempfi</tp:taxon-name-part></tp:taxon-name></italic> from <bold>A</bold> Song Hong ecoregion, <named-content xmlns:xlink="http://www.w3.org/1999/xlink" content-type="dwc:institutional_code" xlink:title="University of Science, Ho Chi Minh City, Vietnam" xlink:href="http://grbio.org/institution/university-science-ho-chi-minh-city-vietnam" xlink:type="simple">UNS</named-content> 2018-1410 <bold>B</bold> northern Annam, <named-content xmlns:xlink="http://www.w3.org/1999/xlink" content-type="dwc:institutional_code" xlink:title="University of Science, Ho Chi Minh City, Vietnam" xlink:href="http://grbio.org/institution/university-science-ho-chi-minh-city-vietnam" xlink:type="simple">UNS</named-content> 2018-2702; <italic><tp:taxon-name><tp:taxon-name-part taxon-name-part-type="genus" reg="Poropuntius">P.</tp:taxon-name-part><tp:taxon-name-part taxon-name-part-type="species" reg="alloiopleurus">alloiopleurus</tp:taxon-name-part></tp:taxon-name></italic> from <bold>C</bold> Song Hong, <named-content xmlns:xlink="http://www.w3.org/1999/xlink" content-type="dwc:institutional_code" xlink:title="University of Science, Ho Chi Minh City, Vietnam" xlink:href="http://grbio.org/institution/university-science-ho-chi-minh-city-vietnam" xlink:type="simple">UNS</named-content> 2018-3010; <italic><tp:taxon-name><tp:taxon-name-part taxon-name-part-type="genus" reg="Poropuntius">P.</tp:taxon-name-part><tp:taxon-name-part taxon-name-part-type="species" reg="laoensis">laoensis</tp:taxon-name-part></tp:taxon-name></italic> from <bold>D</bold> upper Sekong’s tributary, <named-content xmlns:xlink="http://www.w3.org/1999/xlink" content-type="dwc:institutional_code" xlink:title="University of Science, Ho Chi Minh City, Vietnam" xlink:href="http://grbio.org/institution/university-science-ho-chi-minh-city-vietnam" xlink:type="simple">UNS</named-content> 2018-0404 <bold>E</bold> upper Sekong’s pool, <named-content xmlns:xlink="http://www.w3.org/1999/xlink" content-type="dwc:institutional_code" xlink:title="University of Science, Ho Chi Minh City, Vietnam" xlink:href="http://grbio.org/institution/university-science-ho-chi-minh-city-vietnam" xlink:type="simple">UNS</named-content> 2018-0304; <italic><tp:taxon-name><tp:taxon-name-part taxon-name-part-type="genus" reg="Poropuntius">P.</tp:taxon-name-part><tp:taxon-name-part taxon-name-part-type="species" reg="huangchuchieni">huangchuchieni</tp:taxon-name-part></tp:taxon-name></italic> from <bold>F</bold> Lower Lancang, <named-content xmlns:xlink="http://www.w3.org/1999/xlink" content-type="dwc:institutional_code" xlink:title="University of Science, Ho Chi Minh City, Vietnam" xlink:href="http://grbio.org/institution/university-science-ho-chi-minh-city-vietnam" xlink:type="simple">UNS</named-content> 2018-0711. All photographed in life. Scale bars: 10 mm.</p></caption><graphic xmlns:xlink="http://www.w3.org/1999/xlink" xlink:href="zookeys-1204-199_article-120873__-g003.jpg" position="float" orientation="portrait" xlink:type="simple" id="oo_1063262.jpg"><uri content-type="original_file" xlink:type="simple">https://binary.pensoft.net/fig/1063262</uri></graphic></fig><fig id="F2" position="float" orientation="portrait"><object-id xmlns:xlink="http://www.w3.org/1999/xlink" content-type="doi" xlink:type="simple">10.3897/zookeys.1204.120873.figure2</object-id><object-id xmlns:xlink="http://www.w3.org/1999/xlink" content-type="arpha" xlink:type="simple">5F5CF537-CE82-5209-A30B-B532E1FA9DDE</object-id><label>Figure 2.</label><caption><p>Maximum-likelihood tree based on (<bold>A</bold>) <abbrev xmlns:xlink="http://www.w3.org/1999/xlink" xlink:title="cytochrome oxidase subunit I" id="ABBRID0E46AE" xlink:type="simple">COI</abbrev> and (<bold>B</bold>) Cyt<italic>b</italic> mitochondrial gene sequences for species of <italic><tp:taxon-name><tp:taxon-name-part taxon-name-part-type="genus" reg="Poropuntius">Poropuntius</tp:taxon-name-part></tp:taxon-name></italic>. Numbers on branches are <abbrev xmlns:xlink="http://www.w3.org/1999/xlink" xlink:title="Maximum Likelihood" id="ABBRID0ENAAG" xlink:type="simple">ML</abbrev> bootstrap values (values &gt; 50% shown). Bold sample labels are sequences from type localities. Blue sample labels in the Cyt<italic>b</italic> tree are sequences from <xref ref-type="bibr" rid="B33">Wu et al. (2013)</xref>. Colours of clades correspond to the freshwater ecoregions in Fig. <xref ref-type="fig" rid="F1">1</xref>.</p></caption><graphic xmlns:xlink="http://www.w3.org/1999/xlink" xlink:href="zookeys-1204-199_article-120873__-g002.jpg" position="float" orientation="portrait" xlink:type="simple" id="oo_1063261.jpg"><uri content-type="original_file" xlink:type="simple">https://binary.pensoft.net/fig/1063261</uri></graphic></fig><fig id="F1" position="float" orientation="portrait"><object-id xmlns:xlink="http://www.w3.org/1999/xlink" content-type="doi" xlink:type="simple">10.3897/zookeys.1204.120873.figure1</object-id><object-id xmlns:xlink="http://www.w3.org/1999/xlink" content-type="arpha" xlink:type="simple">1DC4321E-5700-5AD9-AA46-22059D94E389</object-id><label>Figure 1.</label><caption><p>Sampling sites of <italic><tp:taxon-name><tp:taxon-name-part taxon-name-part-type="genus" reg="Poropuntius">Poropuntius</tp:taxon-name-part></tp:taxon-name></italic> in this study in 15 freshwater ecoregions shown in various colours.</p></caption><graphic xmlns:xlink="http://www.w3.org/1999/xlink" xlink:href="zookeys-1204-199_article-120873__-g001.jpg" position="float" orientation="portrait" xlink:type="simple" id="oo_1063260.jpg"><uri content-type="original_file" xlink:type="simple">https://binary.pensoft.net/fig/1063260</uri></graphic></fig></tp:treatment-sec><ref-list><ref id="B32"><mixed-citation xmlns:xlink="http://www.w3.org/1999/xlink" xlink:type="simple"><person-group><name name-style="western"><surname>Wu</surname><given-names>HW</given-names></name><name name-style="western"><surname>Lin</surname><given-names>RD</given-names></name><name name-style="western"><surname>Chen</surname><given-names>JX</given-names></name><name name-style="western"><surname>Chen</surname><given-names>XL</given-names></name><name name-style="western"><surname>He</surname><given-names>MQ</given-names></name></person-group> (<year>1977</year>) <article-title><tp:taxon-name><tp:taxon-name-part taxon-name-part-type="subfamily">Barbinae</tp:taxon-name-part></tp:taxon-name>.</article-title> In: <person-group><name name-style="western"><surname>Wu</surname><given-names>HW</given-names></name></person-group> (<role>Ed.</role>) <issue-title>The cyprinid fishes of China.</issue-title><source>People’s Press, Shanghai</source>, <fpage>229</fpage>–<lpage>394</lpage>.</mixed-citation></ref><ref id="B19"><mixed-citation xmlns:xlink="http://www.w3.org/1999/xlink" xlink:type="simple"><person-group><name name-style="western"><surname>Nguyễn</surname><given-names>HV</given-names></name><name name-style="western"><surname>Ngô</surname><given-names>VS</given-names></name></person-group> (<year>2001</year>) <source>Freshwater Fishes of Vietnam. Vol. 1. Family <tp:taxon-name><tp:taxon-name-part taxon-name-part-type="family">Cyprinidae</tp:taxon-name-part></tp:taxon-name>.</source><publisher-name>Agriculture Publish House</publisher-name>, <publisher-loc>Ha Noi</publisher-loc>, <size units="page">622 pp</size>.</mixed-citation></ref><ref id="B33"><mixed-citation xmlns:xlink="http://www.w3.org/1999/xlink" xlink:type="simple"><person-group><name name-style="western"><surname>Wu</surname><given-names>X</given-names></name><name name-style="western"><surname>Luo</surname><given-names>J</given-names></name><name name-style="western"><surname>Huang</surname><given-names>S</given-names></name><name name-style="western"><surname>Chen</surname><given-names>Z</given-names></name><name name-style="western"><surname>Xiao</surname><given-names>H</given-names></name><name name-style="western"><surname>Zhang</surname><given-names>Y</given-names></name></person-group> (<year>2013</year>) Molecular phylogeography and evolutionary history of <italic><tp:taxon-name><tp:taxon-name-part taxon-name-part-type="genus">Poropuntius</tp:taxon-name-part><tp:taxon-name-part taxon-name-part-type="species">huangchuchieni</tp:taxon-name-part></tp:taxon-name></italic> (<tp:taxon-name><tp:taxon-name-part taxon-name-part-type="family">Cyprinidae</tp:taxon-name-part></tp:taxon-name>) in Southwest China. PLoS One 8(11): e79975. <ext-link xlink:href="10.1371/journal.pone.0079975" ext-link-type="doi" xlink:type="simple">https://doi.org/10.1371/journal.pone.0079975</ext-link></mixed-citation></ref><ref id="B12"><mixed-citation xmlns:xlink="http://www.w3.org/1999/xlink" xlink:type="simple"><person-group><name name-style="western"><surname>Kottelat</surname><given-names>M</given-names></name></person-group> (<year>2000</year>) <article-title>Diagnoses of a new genus and 64 new species of fishes from Laos (<tp:taxon-name><tp:taxon-name-part taxon-name-part-type="subclass">Teleostei</tp:taxon-name-part></tp:taxon-name>: <tp:taxon-name><tp:taxon-name-part taxon-name-part-type="family">Cyprinidae</tp:taxon-name-part></tp:taxon-name>, <tp:taxon-name><tp:taxon-name-part taxon-name-part-type="family">Balitoridae</tp:taxon-name-part></tp:taxon-name>, <tp:taxon-name><tp:taxon-name-part taxon-name-part-type="family">Bagridae</tp:taxon-name-part></tp:taxon-name>, <tp:taxon-name><tp:taxon-name-part taxon-name-part-type="family">Syngnathidae</tp:taxon-name-part></tp:taxon-name>, <tp:taxon-name><tp:taxon-name-part taxon-name-part-type="family">Chaudhuriidae</tp:taxon-name-part></tp:taxon-name> and <tp:taxon-name><tp:taxon-name-part taxon-name-part-type="family">Tetraodontidae</tp:taxon-name-part></tp:taxon-name>).</article-title><source>Journal of South Asian Natural History</source><volume>5</volume>: <fpage>37</fpage>–<lpage>82</lpage>.</mixed-citation></ref></ref-list></tp:taxon-treatment>
