# Supplementary material for: ﻿Taxonomic revision of the Southeast Asian brook barb genus Poropuntius Smith, 1931 (Teleostei, Cyprinidae) with description of a new species from Vietnam
Source: Zookeys. 2024 Jun 6;1204:199–222. doi: 10.3897/zookeys.1204.120873 (PMC11176814; doi:10.3897/zookeys.1204.120873)
Supplement: XML Treatment for Poropuntius laoensis [file zookeys.1204.120873-treatment4.xml]

<!DOCTYPE tp:taxon-treatment
  PUBLIC "-//TaxonX//DTD Taxonomic Treatment Publishing DTD v0 20100105//EN" "tax-treatment-NSO.dtd">
<tp:taxon-treatment xmlns:tp="http://www.plazi.org/taxpub"><tp:treatment-meta><kwd-group><label>Taxon classification</label><kwd>
                <named-content content-type="kingdom">Animalia</named-content>
              </kwd><kwd>
                <named-content content-type="order">Cypriniformes</named-content>
              </kwd><kwd>
                <named-content content-type="family">Cyprinidae</named-content>
              </kwd></kwd-group><mixed-citation publication-type="journal"><person-group><name><surname>Hoang</surname><given-names>Huy Duc</given-names></name><name><surname>Pham</surname><given-names>Hung Manh</given-names></name><name><surname>Tran</surname><given-names>Ngan Trong</given-names></name><name><surname>Durand</surname><given-names>Jean-Dominique</given-names></name><name><surname>Wu</surname><given-names>Ling</given-names></name><name><surname>Pfeiffer</surname><given-names>John</given-names></name><name><surname>Chen</surname><given-names>Xiao-Yong</given-names></name><name><surname>Page</surname><given-names>Lawrence M.</given-names></name></person-group><article-title>﻿Taxonomic revision of the Southeast Asian brook barb genus <italic><tp:taxon-name><tp:taxon-name-part taxon-name-part-type="genus" reg="Poropuntius">Poropuntius</tp:taxon-name-part></tp:taxon-name></italic> Smith, 1931 (<tp:taxon-name><tp:taxon-name-part taxon-name-part-type="subclass">Teleostei</tp:taxon-name-part></tp:taxon-name>, <tp:taxon-name><tp:taxon-name-part taxon-name-part-type="family">Cyprinidae</tp:taxon-name-part></tp:taxon-name>) with description of a new species from Vietnam</article-title><source>Zookeys</source><day>06</day><month>06</month><year>2024</year><volume>1204</volume><fpage>199</fpage><lpage>222</lpage><pub-id pub-id-type="doi">10.3897/zookeys.1204.120873</pub-id></mixed-citation></tp:treatment-meta><tp:nomenclature><label>﻿</label><tp:taxon-name>
              <object-id xmlns:xlink="http://www.w3.org/1999/xlink" content-type="arpha" xlink:type="simple">E3627E3F-762E-5AF6-A63A-51F478AF8192</object-id>
              <tp:taxon-name-part taxon-name-part-type="genus" reg="Poropuntius">Poropuntius</tp:taxon-name-part>
              <tp:taxon-name-part taxon-name-part-type="species" reg="laoensis">laoensis</tp:taxon-name-part>
            </tp:taxon-name><tp:taxon-authority>(Günther, 1868)</tp:taxon-authority><tp:nomenclature-citation-list><tp:nomenclature-citation><tp:taxon-name>
                  <tp:taxon-name-part taxon-name-part-type="genus" reg="Barbus">Barbus</tp:taxon-name-part>
                  <tp:taxon-name-part taxon-name-part-type="species" reg="laoensis">laoensis</tp:taxon-name-part>
                </tp:taxon-name><comment>Günther, 1868: 115. Type locality: Laos Moutains, Cochinchina. Holotype: BMNH 1862.7.28.15.</comment></tp:nomenclature-citation><tp:nomenclature-citation><tp:taxon-name>
                  <tp:taxon-name-part taxon-name-part-type="genus" reg="Poropuntius">Poropuntius</tp:taxon-name-part>
                  <tp:taxon-name-part taxon-name-part-type="species" reg="bantamensis">bantamensis</tp:taxon-name-part>
                </tp:taxon-name><comment>(Rendahl, 1920): 1, fig. 1. Type locality: Thailand, Ban Tam, east of Doi Chieng Dao, pond fed by a subterranean stream. Holotype: NRM 10969.</comment></tp:nomenclature-citation><tp:nomenclature-citation><tp:taxon-name>
                  <tp:taxon-name-part taxon-name-part-type="genus" reg="Poropuntius">Poropuntius</tp:taxon-name-part>
                  <tp:taxon-name-part taxon-name-part-type="species" reg="aluoiensis">aluoiensis</tp:taxon-name-part>
                </tp:taxon-name><comment>(Nguyen, 1997): 1, fig. 1. Type locality: Vietnam, Thua Thien Hue Province, A Luoi District, A Sap stream at Nham, Sekong basin, <named-content xmlns:xlink="http://www.w3.org/1999/xlink" content-type="dwc:verbatimCoordinates" xlink:type="simple"><named-content content-type="geo-json" specific-use="{&#34;type&#34;:&#34;Point&#34;,&#34;coordinates&#34;:[107.225278,16.258889]}" id="NCID0EJ5BI" xlink:type="simple">16°15'32"N, 107°13'31"E</named-content></named-content>. Holotype: HNUE V1.1.21.</comment></tp:nomenclature-citation></tp:nomenclature-citation-list></tp:nomenclature><tp:treatment-sec sec-type="notes" id="SECID0EO5BI"><title>Notes.</title><p>Our seven specimens of <italic><tp:taxon-name><tp:taxon-name-part taxon-name-part-type="genus" reg="Poropuntius">P.</tp:taxon-name-part><tp:taxon-name-part taxon-name-part-type="species" reg="laoensis">laoensis</tp:taxon-name-part></tp:taxon-name></italic> specimens (Fig. <xref ref-type="fig" rid="F3">3D, E</xref>) were collected in the upper Xekong drainage of Central Vietnam, the type locality, i.e., in the Lao Mountains of Cochin-China, now Central Vietnam. Topotypic material of <italic><tp:taxon-name><tp:taxon-name-part taxon-name-part-type="genus" reg="Poropuntius">P.</tp:taxon-name-part><tp:taxon-name-part taxon-name-part-type="species" reg="bantamensis">bantamensis</tp:taxon-name-part></tp:taxon-name></italic> and <italic><tp:taxon-name><tp:taxon-name-part taxon-name-part-type="genus" reg="Poropuntius">P.</tp:taxon-name-part><tp:taxon-name-part taxon-name-part-type="species" reg="aluoiensis">aluoiensis</tp:taxon-name-part></tp:taxon-name></italic> resembled <italic><tp:taxon-name><tp:taxon-name-part taxon-name-part-type="genus" reg="Poropuntius">P.</tp:taxon-name-part><tp:taxon-name-part taxon-name-part-type="species" reg="laoensis">laoensis</tp:taxon-name-part></tp:taxon-name></italic> in having the proximal half of the caudal fin orange and the distal half bright yellow, and bold black submarginal stripes on the caudal fin.</p></tp:treatment-sec><tp:treatment-sec sec-type="distribution" id="SECID0EEACI"><title>Distribution.</title><p><italic><tp:taxon-name><tp:taxon-name-part taxon-name-part-type="genus" reg="Poropuntius">Poropuntius</tp:taxon-name-part><tp:taxon-name-part taxon-name-part-type="species" reg="laoensis">laoensis</tp:taxon-name-part></tp:taxon-name></italic> occurs in the Lower Salween, Chao Phraya, Lower Lancang, northern Annam, and Kratie-Stung Treng ecoregions.</p></tp:treatment-sec><tp:treatment-sec><!--Section generated to contain objects referenced in tp:taxon-treatment.--><fig id="F3" position="float" orientation="portrait"><object-id xmlns:xlink="http://www.w3.org/1999/xlink" content-type="doi" xlink:type="simple">10.3897/zookeys.1204.120873.figure3</object-id><object-id xmlns:xlink="http://www.w3.org/1999/xlink" content-type="arpha" xlink:type="simple">DD438177-BE9D-5C65-BF60-B2E0BBE32433</object-id><label>Figure 3.</label><caption><p>Species of <italic><tp:taxon-name><tp:taxon-name-part taxon-name-part-type="genus" reg="Poropuntius">Poropuntius</tp:taxon-name-part></tp:taxon-name></italic>. <italic><tp:taxon-name><tp:taxon-name-part taxon-name-part-type="genus" reg="Poropuntius">Poropuntius</tp:taxon-name-part><tp:taxon-name-part taxon-name-part-type="species" reg="krempfi">krempfi</tp:taxon-name-part></tp:taxon-name></italic> from <bold>A</bold> Song Hong ecoregion, <named-content xmlns:xlink="http://www.w3.org/1999/xlink" content-type="dwc:institutional_code" xlink:title="University of Science, Ho Chi Minh City, Vietnam" xlink:href="http://grbio.org/institution/university-science-ho-chi-minh-city-vietnam" xlink:type="simple">UNS</named-content> 2018-1410 <bold>B</bold> northern Annam, <named-content xmlns:xlink="http://www.w3.org/1999/xlink" content-type="dwc:institutional_code" xlink:title="University of Science, Ho Chi Minh City, Vietnam" xlink:href="http://grbio.org/institution/university-science-ho-chi-minh-city-vietnam" xlink:type="simple">UNS</named-content> 2018-2702; <italic><tp:taxon-name><tp:taxon-name-part taxon-name-part-type="genus" reg="Poropuntius">P.</tp:taxon-name-part><tp:taxon-name-part taxon-name-part-type="species" reg="alloiopleurus">alloiopleurus</tp:taxon-name-part></tp:taxon-name></italic> from <bold>C</bold> Song Hong, <named-content xmlns:xlink="http://www.w3.org/1999/xlink" content-type="dwc:institutional_code" xlink:title="University of Science, Ho Chi Minh City, Vietnam" xlink:href="http://grbio.org/institution/university-science-ho-chi-minh-city-vietnam" xlink:type="simple">UNS</named-content> 2018-3010; <italic><tp:taxon-name><tp:taxon-name-part taxon-name-part-type="genus" reg="Poropuntius">P.</tp:taxon-name-part><tp:taxon-name-part taxon-name-part-type="species" reg="laoensis">laoensis</tp:taxon-name-part></tp:taxon-name></italic> from <bold>D</bold> upper Sekong’s tributary, <named-content xmlns:xlink="http://www.w3.org/1999/xlink" content-type="dwc:institutional_code" xlink:title="University of Science, Ho Chi Minh City, Vietnam" xlink:href="http://grbio.org/institution/university-science-ho-chi-minh-city-vietnam" xlink:type="simple">UNS</named-content> 2018-0404 <bold>E</bold> upper Sekong’s pool, <named-content xmlns:xlink="http://www.w3.org/1999/xlink" content-type="dwc:institutional_code" xlink:title="University of Science, Ho Chi Minh City, Vietnam" xlink:href="http://grbio.org/institution/university-science-ho-chi-minh-city-vietnam" xlink:type="simple">UNS</named-content> 2018-0304; <italic><tp:taxon-name><tp:taxon-name-part taxon-name-part-type="genus" reg="Poropuntius">P.</tp:taxon-name-part><tp:taxon-name-part taxon-name-part-type="species" reg="huangchuchieni">huangchuchieni</tp:taxon-name-part></tp:taxon-name></italic> from <bold>F</bold> Lower Lancang, <named-content xmlns:xlink="http://www.w3.org/1999/xlink" content-type="dwc:institutional_code" xlink:title="University of Science, Ho Chi Minh City, Vietnam" xlink:href="http://grbio.org/institution/university-science-ho-chi-minh-city-vietnam" xlink:type="simple">UNS</named-content> 2018-0711. All photographed in life. Scale bars: 10 mm.</p></caption><graphic xmlns:xlink="http://www.w3.org/1999/xlink" xlink:href="zookeys-1204-199_article-120873__-g003.jpg" position="float" orientation="portrait" xlink:type="simple" id="oo_1063262.jpg"><uri content-type="original_file" xlink:type="simple">https://binary.pensoft.net/fig/1063262</uri></graphic></fig></tp:treatment-sec></tp:taxon-treatment>
