# Supplementary material for: ﻿Taxonomic revision of the Southeast Asian brook barb genus Poropuntius Smith, 1931 (Teleostei, Cyprinidae) with description of a new species from Vietnam
Source: Zookeys. 2024 Jun 6;1204:199–222. doi: 10.3897/zookeys.1204.120873 (PMC11176814; doi:10.3897/zookeys.1204.120873)
Supplement: XML Treatment for Poropuntius deauratus [file zookeys.1204.120873-treatment6.xml]

<!DOCTYPE tp:taxon-treatment
  PUBLIC "-//TaxonX//DTD Taxonomic Treatment Publishing DTD v0 20100105//EN" "tax-treatment-NSO.dtd">
<tp:taxon-treatment xmlns:tp="http://www.plazi.org/taxpub"><tp:treatment-meta><kwd-group><label>Taxon classification</label><kwd>
                <named-content content-type="kingdom">Animalia</named-content>
              </kwd><kwd>
                <named-content content-type="order">Cypriniformes</named-content>
              </kwd><kwd>
                <named-content content-type="family">Cyprinidae</named-content>
              </kwd></kwd-group><mixed-citation publication-type="journal"><person-group><name><surname>Hoang</surname><given-names>Huy Duc</given-names></name><name><surname>Pham</surname><given-names>Hung Manh</given-names></name><name><surname>Tran</surname><given-names>Ngan Trong</given-names></name><name><surname>Durand</surname><given-names>Jean-Dominique</given-names></name><name><surname>Wu</surname><given-names>Ling</given-names></name><name><surname>Pfeiffer</surname><given-names>John</given-names></name><name><surname>Chen</surname><given-names>Xiao-Yong</given-names></name><name><surname>Page</surname><given-names>Lawrence M.</given-names></name></person-group><article-title>﻿Taxonomic revision of the Southeast Asian brook barb genus <italic><tp:taxon-name><tp:taxon-name-part taxon-name-part-type="genus" reg="Poropuntius">Poropuntius</tp:taxon-name-part></tp:taxon-name></italic> Smith, 1931 (<tp:taxon-name><tp:taxon-name-part taxon-name-part-type="subclass">Teleostei</tp:taxon-name-part></tp:taxon-name>, <tp:taxon-name><tp:taxon-name-part taxon-name-part-type="family">Cyprinidae</tp:taxon-name-part></tp:taxon-name>) with description of a new species from Vietnam</article-title><source>Zookeys</source><day>06</day><month>06</month><year>2024</year><volume>1204</volume><fpage>199</fpage><lpage>222</lpage><pub-id pub-id-type="doi">10.3897/zookeys.1204.120873</pub-id></mixed-citation></tp:treatment-meta><tp:nomenclature><label>﻿</label><tp:taxon-name>
              <object-id xmlns:xlink="http://www.w3.org/1999/xlink" content-type="arpha" xlink:type="simple">9C7E66A1-3362-5C04-85D0-B00FCE068526</object-id>
              <tp:taxon-name-part taxon-name-part-type="genus" reg="Poropuntius">Poropuntius</tp:taxon-name-part>
              <tp:taxon-name-part taxon-name-part-type="species" reg="deauratus">deauratus</tp:taxon-name-part>
            </tp:taxon-name><tp:taxon-authority>(Valenciennes, in Cuvier &amp; Valenciennes, 1842)</tp:taxon-authority><tp:nomenclature-citation-list><tp:nomenclature-citation><tp:taxon-name>
                  <tp:taxon-name-part taxon-name-part-type="genus" reg="Barbus">Barbus</tp:taxon-name-part>
                  <tp:taxon-name-part taxon-name-part-type="species" reg="deauratus">deauratus</tp:taxon-name-part>
                </tp:taxon-name><comment>Valenciennes, in Cuvier and Valenciennes 1842: 188. Type locality: Vietnam, Cochinchina [South of Hué; <xref ref-type="bibr" rid="B12">Kottelat 2000</xref>: 45]. Holotype: MNHN 2727.</comment></tp:nomenclature-citation><tp:nomenclature-citation><tp:taxon-name>
                  <tp:taxon-name-part taxon-name-part-type="genus" reg="Poropuntius">Poropuntius</tp:taxon-name-part>
                  <tp:taxon-name-part taxon-name-part-type="species" reg="normani">normani</tp:taxon-name-part>
                </tp:taxon-name><comment>Smith, 1931: 15. Type locality: Thailand, Chantaburi Province, Nam Tok Pliu, Kao Sabap, near Chantaburi. Holotype: USNM 90297.</comment></tp:nomenclature-citation><tp:nomenclature-citation><tp:taxon-name>
                  <tp:taxon-name-part taxon-name-part-type="genus" reg="Poropuntius">Poropuntius</tp:taxon-name-part>
                  <tp:taxon-name-part taxon-name-part-type="species" reg="smedleyi">smedleyi</tp:taxon-name-part>
                </tp:taxon-name><comment>de Beaufort, 1933: 44. Type locality: Malaysia, Johor. Syntypes: ZRC [1, missing], ZMA 101.007 [<xref ref-type="bibr" rid="B21">Nijssen et al. 1993</xref>: 214).</comment></tp:nomenclature-citation><tp:nomenclature-citation><tp:taxon-name>
                  <tp:taxon-name-part taxon-name-part-type="genus" reg="Poropuntius">Poropuntius</tp:taxon-name-part>
                  <tp:taxon-name-part taxon-name-part-type="species" reg="bolovenensis">bolovenensis</tp:taxon-name-part>
                </tp:taxon-name><comment>Roberts, 1998: 124, fig. 5. Type locality: Laos, Champasak Province, Bolavens Plateau, Sekong basin, Xe Nam Noi, 300 m downstream from primary dam site of Xe Nam Noi–Xe Pian hydropower scheme. Lectotype: CAS 94251 [designated by <xref ref-type="bibr" rid="B12">Kottelat 2000</xref>: 46].</comment></tp:nomenclature-citation><tp:nomenclature-citation><tp:taxon-name>
                  <tp:taxon-name-part taxon-name-part-type="genus" reg="Poropuntius">Poropuntius</tp:taxon-name-part>
                  <tp:taxon-name-part taxon-name-part-type="species" reg="lobocheiloides">lobocheiloides</tp:taxon-name-part>
                </tp:taxon-name><comment>Kottelat, 2000: 48. Type locality: Laos, Champasak Province, Bolavens Plateau, Xe Nam Noi 300 m downstream from primary dam site for Xe Nam Noi–Xe Pian hydropower scheme, Bolavens Plateau, Sekong watershed. Holotype: CAS 94257.</comment></tp:nomenclature-citation><tp:nomenclature-citation><tp:taxon-name>
                  <tp:taxon-name-part taxon-name-part-type="genus" reg="Poropuntius">Poropuntius</tp:taxon-name-part>
                  <tp:taxon-name-part taxon-name-part-type="species" reg="solitus">solitus</tp:taxon-name-part>
                </tp:taxon-name><comment>Kottelat, 2000: 48, fig. 15. Type locality: Laos, Champasak Province, Bolavens Plateau, Huay Makchan-Gnai (Xe Nam Noy basin), south of Ban Taot at turnoff to Xe Nam Noy Project, on road from Pakse to Attapu, <named-content xmlns:xlink="http://www.w3.org/1999/xlink" content-type="dwc:verbatimCoordinates" xlink:type="simple"><named-content content-type="geo-json" specific-use="{&#34;type&#34;:&#34;Point&#34;,&#34;coordinates&#34;:[106.542500,15.070556]}" id="NCID0ERLCI" xlink:type="simple">15°04'14"N, 106°32'33"E</named-content></named-content>. Holotype: ZRC 45310.</comment></tp:nomenclature-citation><tp:nomenclature-citation><tp:taxon-name>
                  <tp:taxon-name-part taxon-name-part-type="genus" reg="Poropuntius">Poropuntius</tp:taxon-name-part>
                  <tp:taxon-name-part taxon-name-part-type="species" reg="consternans">consternans</tp:taxon-name-part>
                </tp:taxon-name><comment>Kottelat, 2000: 48. Type locality: Laos, Champasak Province, Bolavens Plateau, Sekong drainage, Xe Nam Noi, 300 m downstream from primary dam site of Xe Nam Noi–Xe Pian hydropower scheme, Bolavens Plateau, Sekong watershed. Holotype: CAS 94255.</comment></tp:nomenclature-citation></tp:nomenclature-citation-list></tp:nomenclature><tp:treatment-sec sec-type="notes" id="SECID0ECMCI"><title>Notes.</title><p>The <italic><tp:taxon-name><tp:taxon-name-part taxon-name-part-type="genus" reg="Poropuntius">P.</tp:taxon-name-part><tp:taxon-name-part taxon-name-part-type="species" reg="deauratus">deauratus</tp:taxon-name-part></tp:taxon-name></italic> clade contained 56 specimens of six nominal species, <italic><tp:taxon-name><tp:taxon-name-part taxon-name-part-type="genus" reg="Poropuntius">P.</tp:taxon-name-part><tp:taxon-name-part taxon-name-part-type="species" reg="normani">normani</tp:taxon-name-part></tp:taxon-name></italic>, <italic><tp:taxon-name><tp:taxon-name-part taxon-name-part-type="genus" reg="Poropuntius">P.</tp:taxon-name-part><tp:taxon-name-part taxon-name-part-type="species" reg="deauratus">deauratus</tp:taxon-name-part></tp:taxon-name></italic>, <italic><tp:taxon-name><tp:taxon-name-part taxon-name-part-type="genus" reg="Poropuntius">P.</tp:taxon-name-part><tp:taxon-name-part taxon-name-part-type="species" reg="bolovenensis">bolovenensis</tp:taxon-name-part></tp:taxon-name></italic>, <italic><tp:taxon-name><tp:taxon-name-part taxon-name-part-type="genus" reg="Poropuntius">P.</tp:taxon-name-part><tp:taxon-name-part taxon-name-part-type="species" reg="lobocheiloides">lobocheiloides</tp:taxon-name-part></tp:taxon-name></italic>, <italic><tp:taxon-name><tp:taxon-name-part taxon-name-part-type="genus" reg="Poropuntius">P.</tp:taxon-name-part><tp:taxon-name-part taxon-name-part-type="species" reg="smedleyi">smedleyi</tp:taxon-name-part></tp:taxon-name></italic>, and <italic><tp:taxon-name><tp:taxon-name-part taxon-name-part-type="genus" reg="Poropuntius">P.</tp:taxon-name-part><tp:taxon-name-part taxon-name-part-type="species" reg="solitus">solitus</tp:taxon-name-part></tp:taxon-name></italic>, collected from a wide area including the Eastern Gulf of Thailand drainages, Malay Peninsula, Mekong Delta, Kratie – Stung Treng, Khorat Plateau, and Annam ecoregions, including type localities.</p><p>Molecular data from specimens originally identified as <italic><tp:taxon-name><tp:taxon-name-part taxon-name-part-type="genus" reg="Poropuntius">P.</tp:taxon-name-part><tp:taxon-name-part taxon-name-part-type="species" reg="bolovenensis">bolovenensis</tp:taxon-name-part></tp:taxon-name></italic>, <italic><tp:taxon-name><tp:taxon-name-part taxon-name-part-type="genus" reg="Poropuntius">P.</tp:taxon-name-part><tp:taxon-name-part taxon-name-part-type="species" reg="lobocheiloides">lobocheiloides</tp:taxon-name-part></tp:taxon-name></italic>, and <italic><tp:taxon-name><tp:taxon-name-part taxon-name-part-type="genus" reg="Poropuntius">P.</tp:taxon-name-part><tp:taxon-name-part taxon-name-part-type="species" reg="solitus">solitus</tp:taxon-name-part></tp:taxon-name></italic> (GenBank: <xref ref-type="bibr" rid="B26">Song et al. 2017</xref>) are from specimens identified morphologically by <xref ref-type="bibr" rid="B11">Kang et al. (2016)</xref>, who also discussed variation in these forms and in <italic><tp:taxon-name><tp:taxon-name-part taxon-name-part-type="genus" reg="Poropuntius">P.</tp:taxon-name-part><tp:taxon-name-part taxon-name-part-type="species" reg="consternans">consternans</tp:taxon-name-part></tp:taxon-name></italic>. <xref ref-type="bibr" rid="B11">Kang et al. (2016)</xref> considered all to be <italic><tp:taxon-name><tp:taxon-name-part taxon-name-part-type="genus" reg="Poropuntius">P.</tp:taxon-name-part><tp:taxon-name-part taxon-name-part-type="species" reg="bolovenensis">bolovenensis</tp:taxon-name-part></tp:taxon-name></italic>. Our results agree with the conspecificity demonstrated by <xref ref-type="bibr" rid="B11">Kang et al. (2016)</xref> but place <italic><tp:taxon-name><tp:taxon-name-part taxon-name-part-type="genus" reg="Poropuntius">P.</tp:taxon-name-part><tp:taxon-name-part taxon-name-part-type="species" reg="bolovenensis">bolovenensis</tp:taxon-name-part></tp:taxon-name></italic> in the synonymy of <italic><tp:taxon-name><tp:taxon-name-part taxon-name-part-type="genus" reg="Poropuntius">P.</tp:taxon-name-part><tp:taxon-name-part taxon-name-part-type="species" reg="deauratus">deauratus</tp:taxon-name-part></tp:taxon-name></italic>. <xref ref-type="bibr" rid="B24">Roberts (1998)</xref> had correctly treated <italic><tp:taxon-name><tp:taxon-name-part taxon-name-part-type="genus" reg="Poropuntius">P.</tp:taxon-name-part><tp:taxon-name-part taxon-name-part-type="species" reg="consternans">consternans</tp:taxon-name-part></tp:taxon-name></italic> and <italic><tp:taxon-name><tp:taxon-name-part taxon-name-part-type="genus" reg="Poropuntius">P.</tp:taxon-name-part><tp:taxon-name-part taxon-name-part-type="species" reg="lobocheiloides">lobocheiloides</tp:taxon-name-part></tp:taxon-name></italic>, later named by <xref ref-type="bibr" rid="B12">Kottelat (2000)</xref>, as ecomorphs of <italic><tp:taxon-name><tp:taxon-name-part taxon-name-part-type="genus" reg="Poropuntius">P.</tp:taxon-name-part><tp:taxon-name-part taxon-name-part-type="species" reg="bolovenensis">bolovenensis</tp:taxon-name-part></tp:taxon-name></italic>. Our five specimens of <italic><tp:taxon-name><tp:taxon-name-part taxon-name-part-type="genus" reg="Poropuntius">P.</tp:taxon-name-part><tp:taxon-name-part taxon-name-part-type="species" reg="normani">normani</tp:taxon-name-part></tp:taxon-name></italic> were collected in the same small area as the type locality.</p><p><italic><tp:taxon-name><tp:taxon-name-part taxon-name-part-type="genus" reg="Poropuntius">Poropuntius</tp:taxon-name-part><tp:taxon-name-part taxon-name-part-type="species" reg="deauratus">deauratus</tp:taxon-name-part></tp:taxon-name></italic> occurs over a large geographic area and shows considerable variation in shape and color (Fig. <xref ref-type="fig" rid="F4">4B–H</xref>) as well as in the structural traits related to feeding morphology.</p></tp:treatment-sec><tp:treatment-sec sec-type="distribution" id="SECID0EZTCI"><title>Distribution.</title><p><italic><tp:taxon-name><tp:taxon-name-part taxon-name-part-type="genus" reg="Poropuntius">Poropuntius</tp:taxon-name-part><tp:taxon-name-part taxon-name-part-type="species" reg="deauratus">deauratus</tp:taxon-name-part></tp:taxon-name></italic> is found in the Western Malaysia, Malay Peninsula Eastern Slope, Eastern Gulf of Thailand, Mekong Delta, Kratie-Stung Treng, Khorat, northern Annam, and southern Annam ecoregions.</p></tp:treatment-sec><tp:treatment-sec><!--Section generated to contain objects referenced in tp:taxon-treatment.--><fig id="F4" position="float" orientation="portrait"><object-id xmlns:xlink="http://www.w3.org/1999/xlink" content-type="doi" xlink:type="simple">10.3897/zookeys.1204.120873.figure4</object-id><object-id xmlns:xlink="http://www.w3.org/1999/xlink" content-type="arpha" xlink:type="simple">7BF1BC44-EDDF-5005-BEEF-A878359E7198</object-id><label>Figure 4.</label><caption><p><italic><tp:taxon-name><tp:taxon-name-part taxon-name-part-type="genus" reg="Poropuntius">Poropuntius</tp:taxon-name-part><tp:taxon-name-part taxon-name-part-type="species" reg="kontumensis">kontumensis</tp:taxon-name-part></tp:taxon-name></italic> and <italic><tp:taxon-name><tp:taxon-name-part taxon-name-part-type="genus" reg="Poropuntius">P.</tp:taxon-name-part><tp:taxon-name-part taxon-name-part-type="species" reg="deauratus">deauratus</tp:taxon-name-part></tp:taxon-name></italic>. <italic><tp:taxon-name><tp:taxon-name-part taxon-name-part-type="genus" reg="Poropuntius">Poropuntius</tp:taxon-name-part><tp:taxon-name-part taxon-name-part-type="species" reg="kontumensis">kontumensis</tp:taxon-name-part></tp:taxon-name></italic> from <bold>A</bold> Kratie–Stung Treng ecoregion (the Sesan drainage), <named-content xmlns:xlink="http://www.w3.org/1999/xlink" content-type="dwc:institutional_code" xlink:title="University of Science, Ho Chi Minh City, Vietnam" xlink:href="http://grbio.org/institution/university-science-ho-chi-minh-city-vietnam" xlink:type="simple">UNS</named-content> 2018-2201; <italic><tp:taxon-name><tp:taxon-name-part taxon-name-part-type="genus" reg="Poropuntius">P.</tp:taxon-name-part><tp:taxon-name-part taxon-name-part-type="species" reg="deauratus">deauratus</tp:taxon-name-part></tp:taxon-name></italic> from <bold>B</bold> northern Annam, <named-content xmlns:xlink="http://www.w3.org/1999/xlink" content-type="dwc:institutional_code" xlink:title="University of Science, Ho Chi Minh City, Vietnam" xlink:href="http://grbio.org/institution/university-science-ho-chi-minh-city-vietnam" xlink:type="simple">UNS</named-content> 2017-0310 <bold>C</bold> northern Annam, <named-content xmlns:xlink="http://www.w3.org/1999/xlink" content-type="dwc:institutional_code" xlink:title="University of Science, Ho Chi Minh City, Vietnam" xlink:href="http://grbio.org/institution/university-science-ho-chi-minh-city-vietnam" xlink:type="simple">UNS</named-content> 2018-2502 <bold>D</bold> southern Annam, <named-content xmlns:xlink="http://www.w3.org/1999/xlink" content-type="dwc:institutional_code" xlink:title="University of Science, Ho Chi Minh City, Vietnam" xlink:href="http://grbio.org/institution/university-science-ho-chi-minh-city-vietnam" xlink:type="simple">UNS</named-content> 2018-0801 <bold>E</bold> Mekong Delta (the Đồng Nai drainage) <named-content xmlns:xlink="http://www.w3.org/1999/xlink" content-type="dwc:institutional_code" xlink:title="University of Science, Ho Chi Minh City, Vietnam" xlink:href="http://grbio.org/institution/university-science-ho-chi-minh-city-vietnam" xlink:type="simple">UNS</named-content> 2017-1612 <bold>F</bold> Khorat Plateau (Sepon drainage), <named-content xmlns:xlink="http://www.w3.org/1999/xlink" content-type="dwc:institutional_code" xlink:title="University of Science, Ho Chi Minh City, Vietnam" xlink:href="http://grbio.org/institution/university-science-ho-chi-minh-city-vietnam" xlink:type="simple">UNS</named-content> 2018-0904 <bold>G</bold> upper Srepok drainage, <named-content xmlns:xlink="http://www.w3.org/1999/xlink" content-type="dwc:institutional_code" xlink:title="University of Science, Ho Chi Minh City, Vietnam" xlink:href="http://grbio.org/institution/university-science-ho-chi-minh-city-vietnam" xlink:type="simple">UNS</named-content> 2015-2301 <bold>H</bold> lower Srepok drainage’s pool, <named-content xmlns:xlink="http://www.w3.org/1999/xlink" content-type="dwc:institutional_code" xlink:title="University of Science, Ho Chi Minh City, Vietnam" xlink:href="http://grbio.org/institution/university-science-ho-chi-minh-city-vietnam" xlink:type="simple">UNS</named-content> 2015-3006. All photographed in life. Scales bars: 10 mm.</p></caption><graphic xmlns:xlink="http://www.w3.org/1999/xlink" xlink:href="zookeys-1204-199_article-120873__-g004.jpg" position="float" orientation="portrait" xlink:type="simple" id="oo_1063263.jpg"><uri content-type="original_file" xlink:type="simple">https://binary.pensoft.net/fig/1063263</uri></graphic></fig></tp:treatment-sec><ref-list><ref id="B12"><mixed-citation xmlns:xlink="http://www.w3.org/1999/xlink" xlink:type="simple"><person-group><name name-style="western"><surname>Kottelat</surname><given-names>M</given-names></name></person-group> (<year>2000</year>) <article-title>Diagnoses of a new genus and 64 new species of fishes from Laos (<tp:taxon-name><tp:taxon-name-part taxon-name-part-type="subclass">Teleostei</tp:taxon-name-part></tp:taxon-name>: <tp:taxon-name><tp:taxon-name-part taxon-name-part-type="family">Cyprinidae</tp:taxon-name-part></tp:taxon-name>, <tp:taxon-name><tp:taxon-name-part taxon-name-part-type="family">Balitoridae</tp:taxon-name-part></tp:taxon-name>, <tp:taxon-name><tp:taxon-name-part taxon-name-part-type="family">Bagridae</tp:taxon-name-part></tp:taxon-name>, <tp:taxon-name><tp:taxon-name-part taxon-name-part-type="family">Syngnathidae</tp:taxon-name-part></tp:taxon-name>, <tp:taxon-name><tp:taxon-name-part taxon-name-part-type="family">Chaudhuriidae</tp:taxon-name-part></tp:taxon-name> and <tp:taxon-name><tp:taxon-name-part taxon-name-part-type="family">Tetraodontidae</tp:taxon-name-part></tp:taxon-name>).</article-title><source>Journal of South Asian Natural History</source><volume>5</volume>: <fpage>37</fpage>–<lpage>82</lpage>.</mixed-citation></ref><ref id="B21"><mixed-citation xmlns:xlink="http://www.w3.org/1999/xlink" xlink:type="simple"><person-group><name name-style="western"><surname>Nijssen</surname><given-names>H</given-names></name><name name-style="western"><surname>van Tuijl</surname><given-names>L</given-names></name><name name-style="western"><surname>Isbrücker</surname><given-names>IJH</given-names></name></person-group> (<year>1993</year>) <article-title>Revised catalogue of the type specimens of recent fishes in the Institute of Taxonomic Zoology (Zoölogisch Museum), University of Amsterdam, the Netherlands.</article-title><source>Bulletin Zoölogisch Museum Universiteit van Amsterdam</source><volume>13</volume>(<issue>18</issue>): <fpage>211</fpage>–<lpage>260</lpage>.</mixed-citation></ref><ref id="B26"><mixed-citation xmlns:xlink="http://www.w3.org/1999/xlink" xlink:type="simple"><person-group><name name-style="western"><surname>Song</surname><given-names>X</given-names></name><name name-style="western"><surname>Tang</surname><given-names>W</given-names></name><name name-style="western"><surname>Zhang</surname><given-names>Y</given-names></name></person-group> (<year>2017</year>) <article-title>Freshwater fish fauna and zoogeographical divisions in the Wuyi-Xianxialing Mountains of eastern China.</article-title><source>Shengwu Duoyangxing</source><volume>25</volume>(<issue>12</issue>): <fpage>1331</fpage>–<lpage>1338</lpage>. <ext-link xlink:href="10.17520/biods.2017207" ext-link-type="doi" xlink:type="simple">https://doi.org/10.17520/biods.2017207</ext-link></mixed-citation></ref><ref id="B11"><mixed-citation xmlns:xlink="http://www.w3.org/1999/xlink" xlink:type="simple"><person-group><name name-style="western"><surname>Kang</surname><given-names>D-W</given-names></name><name name-style="western"><surname>Thamavongseng</surname><given-names>P</given-names></name><name name-style="western"><surname>Lee</surname><given-names>HY</given-names></name><name name-style="western"><surname>Choi</surname><given-names>S-H</given-names></name></person-group> (<year>2016</year>) <article-title>Fish Fauna in the Bolaven Plateau and Trophic Polymorphism of <italic><tp:taxon-name><tp:taxon-name-part taxon-name-part-type="genus">Poropuntius</tp:taxon-name-part><tp:taxon-name-part taxon-name-part-type="species">bolovenensis</tp:taxon-name-part></tp:taxon-name></italic> in Laos.</article-title><source>Korean Journal of Environment and Ecology</source><volume>30</volume>(<issue>3</issue>): <fpage>369</fpage>–<lpage>375</lpage>. <ext-link xlink:href="10.13047/KJEE.2016.30.3.369" ext-link-type="doi" xlink:type="simple">https://doi.org/10.13047/KJEE.2016.30.3.369</ext-link></mixed-citation></ref><ref id="B24"><mixed-citation xmlns:xlink="http://www.w3.org/1999/xlink" xlink:type="simple"><person-group><name name-style="western"><surname>Roberts</surname><given-names>TR</given-names></name></person-group> (<year>1998</year>) <article-title>Review of the tropical Asian cyprinid fish genus <italic><tp:taxon-name><tp:taxon-name-part taxon-name-part-type="genus">Poropuntius</tp:taxon-name-part></tp:taxon-name></italic>, with descriptions of new species and trophic morphs.</article-title><source>The Natural History Bulletin of the Siam Society</source><volume>46</volume>: <fpage>105</fpage>–<lpage>135</lpage>.</mixed-citation></ref></ref-list></tp:taxon-treatment>
