# Supplementary material for: ﻿Taxonomic revision of the Southeast Asian brook barb genus Poropuntius Smith, 1931 (Teleostei, Cyprinidae) with description of a new species from Vietnam
Source: Zookeys. 2024 Jun 6;1204:199–222. doi: 10.3897/zookeys.1204.120873 (PMC11176814; doi:10.3897/zookeys.1204.120873)
Supplement: XML Treatment for Poropuntius anlaoensis [file zookeys.1204.120873-treatment7.xml]

<!DOCTYPE tp:taxon-treatment
  PUBLIC "-//TaxonX//DTD Taxonomic Treatment Publishing DTD v0 20100105//EN" "tax-treatment-NSO.dtd">
<tp:taxon-treatment xmlns:tp="http://www.plazi.org/taxpub"><tp:treatment-meta><kwd-group><label>Taxon classification</label><kwd>
                <named-content content-type="kingdom">Animalia</named-content>
              </kwd><kwd>
                <named-content content-type="order">Cypriniformes</named-content>
              </kwd><kwd>
                <named-content content-type="family">Cyprinidae</named-content>
              </kwd></kwd-group><mixed-citation publication-type="journal"><person-group><name><surname>Hoang</surname><given-names>Huy Duc</given-names></name><name><surname>Pham</surname><given-names>Hung Manh</given-names></name><name><surname>Tran</surname><given-names>Ngan Trong</given-names></name><name><surname>Durand</surname><given-names>Jean-Dominique</given-names></name><name><surname>Wu</surname><given-names>Ling</given-names></name><name><surname>Pfeiffer</surname><given-names>John</given-names></name><name><surname>Chen</surname><given-names>Xiao-Yong</given-names></name><name><surname>Page</surname><given-names>Lawrence M.</given-names></name></person-group><article-title>﻿Taxonomic revision of the Southeast Asian brook barb genus <italic><tp:taxon-name><tp:taxon-name-part taxon-name-part-type="genus" reg="Poropuntius">Poropuntius</tp:taxon-name-part></tp:taxon-name></italic> Smith, 1931 (<tp:taxon-name><tp:taxon-name-part taxon-name-part-type="subclass">Teleostei</tp:taxon-name-part></tp:taxon-name>, <tp:taxon-name><tp:taxon-name-part taxon-name-part-type="family">Cyprinidae</tp:taxon-name-part></tp:taxon-name>) with description of a new species from Vietnam</article-title><source>Zookeys</source><day>06</day><month>06</month><year>2024</year><volume>1204</volume><fpage>199</fpage><lpage>222</lpage><pub-id pub-id-type="doi">10.3897/zookeys.1204.120873</pub-id></mixed-citation></tp:treatment-meta><tp:nomenclature><label>﻿</label><tp:taxon-name>
              <object-id xmlns:xlink="http://www.w3.org/1999/xlink" content-type="arpha" xlink:type="simple">3A9B2F5F-5662-5965-ACE8-6975551502D1</object-id>
              <tp:taxon-name-part taxon-name-part-type="genus" reg="Poropuntius">Poropuntius</tp:taxon-name-part>
              <tp:taxon-name-part taxon-name-part-type="species" reg="anlaoensis">anlaoensis</tp:taxon-name-part>
              <object-id xmlns:xlink="http://www.w3.org/1999/xlink" content-type="zoobank" xlink:type="simple">https://zoobank.org/17935DFC-446B-4F5C-AF44-4719D31BAD3C</object-id>
            </tp:taxon-name><tp:taxon-authority>Hoàng, Phạm &amp; Trần</tp:taxon-authority><tp:taxon-status xmlns:xlink="http://www.w3.org/1999/xlink" xlink:type="simple">sp. nov.</tp:taxon-status></tp:nomenclature><tp:treatment-sec sec-type="material" id="SECID0ETVCI"><title>Material examined.</title><p><bold><italic>Holotype</italic></bold>: UNS00762, 139.46 mm <abbrev xmlns:xlink="http://www.w3.org/1999/xlink" xlink:title="standard length" id="ABBRID0E5VCI" xlink:type="simple">SL</abbrev>, female; An Lão drainage, Bình Định Province, Vietnam (<named-content xmlns:xlink="http://www.w3.org/1999/xlink" content-type="dwc:verbatimCoordinates" xlink:type="simple"><named-content content-type="geo-json" specific-use="{&#34;type&#34;:&#34;Point&#34;,&#34;coordinates&#34;:[108.903722,14.675167]}" id="NCID0EFWCI" xlink:type="simple">14°40'30.6"N, 108°54'13.4"E</named-content></named-content>, 547 m), 19 January 2013, Hoàng Đức Huy, Phạm Mạnh Hùng and Trần Trọng Ngân (Fig. <xref ref-type="fig" rid="F5">5</xref>). <bold><italic>Paratypes</italic></bold>: An Lão drainage, Bình Định Province, Vietnam (<named-content xmlns:xlink="http://www.w3.org/1999/xlink" content-type="dwc:verbatimCoordinates" xlink:type="simple"><named-content content-type="geo-json" specific-use="{&#34;type&#34;:&#34;Point&#34;,&#34;coordinates&#34;:[108.903722,14.675167]}" id="NCID0EUWCI" xlink:type="simple">14°40'30.6"N, 108°54'13.4"E</named-content></named-content>): <named-content xmlns:xlink="http://www.w3.org/1999/xlink" content-type="dwc:institutional_code" xlink:title="University of Science, Ho Chi Minh City, Vietnam" xlink:href="http://grbio.org/institution/university-science-ho-chi-minh-city-vietnam" xlink:type="simple">UNS</named-content> 2013-19-01, 5 specimens, 104–139 mm <abbrev xmlns:xlink="http://www.w3.org/1999/xlink" xlink:title="standard length" id="ABBRID0E4WCI" xlink:type="simple">SL</abbrev>, 19 January 2013; Re River, Sơn Hà, Quảng Ngãi Province, Vietnam (<named-content xmlns:xlink="http://www.w3.org/1999/xlink" content-type="dwc:verbatimCoordinates" xlink:type="simple"><named-content content-type="geo-json" specific-use="{&#34;type&#34;:&#34;Point&#34;,&#34;coordinates&#34;:[108.531944,15.017750]}" id="NCID0EEXCI" xlink:type="simple">15°01'03.9"N, 108°31'55.0"E</named-content></named-content>): <named-content xmlns:xlink="http://www.w3.org/1999/xlink" content-type="dwc:institutional_code" xlink:title="Florida Museum of Natural History, Florida, USA" xlink:href="http://grbio.org/institution/florida-museum-natural-history" xlink:type="simple">UF</named-content> 249109, 5 specimens, 99–150 mm <abbrev xmlns:xlink="http://www.w3.org/1999/xlink" xlink:title="standard length" id="ABBRID0ENXCI" xlink:type="simple">SL</abbrev>, 24 February 2018.</p><fig id="F5" position="float" orientation="portrait"><object-id xmlns:xlink="http://www.w3.org/1999/xlink" content-type="doi" xlink:type="simple">10.3897/zookeys.1204.120873.figure5</object-id><object-id xmlns:xlink="http://www.w3.org/1999/xlink" content-type="arpha" xlink:type="simple">B052E5D2-4425-57C2-AEDF-8AECEBBB929F</object-id><label>Figure 5.</label><caption><p><italic><tp:taxon-name><tp:taxon-name-part taxon-name-part-type="genus" reg="Poropuntius">Poropuntius</tp:taxon-name-part><tp:taxon-name-part taxon-name-part-type="species" reg="anlaoensis">anlaoensis</tp:taxon-name-part></tp:taxon-name></italic><bold>A</bold> adult holotype (UNS00762, 139.46 mm <abbrev xmlns:xlink="http://www.w3.org/1999/xlink" xlink:title="standard length" id="ABBRID0EGYCI" xlink:type="simple">SL</abbrev>) in life <bold>B</bold> in preservative <bold>C</bold> ventral view of head <bold>D</bold> dorsal view. Scale bars: 10 mm.</p></caption><graphic xmlns:xlink="http://www.w3.org/1999/xlink" xlink:href="zookeys-1204-199_article-120873__-g005.jpg" position="float" orientation="portrait" xlink:type="simple" id="oo_1063264.jpg"><uri content-type="original_file" xlink:type="simple">https://binary.pensoft.net/fig/1063264</uri></graphic></fig></tp:treatment-sec><tp:treatment-sec sec-type="diagnosis" id="SECID0EVYCI"><title>Diagnosis.</title><p><italic><tp:taxon-name><tp:taxon-name-part taxon-name-part-type="genus" reg="Poropuntius">Poropuntius</tp:taxon-name-part><tp:taxon-name-part taxon-name-part-type="species" reg="anlaoensis">anlaoensis</tp:taxon-name-part></tp:taxon-name></italic> is the only species of the genus found on the coastal side of the Annamite Cordillera and nowhere else. It differs from all other species of <italic><tp:taxon-name><tp:taxon-name-part taxon-name-part-type="genus" reg="Poropuntius">Poropuntius</tp:taxon-name-part></tp:taxon-name></italic> genetically (Fig. <xref ref-type="fig" rid="F2">2A</xref>), and by having distal margin of dorsal fin distinctly concave (vs straight to slightly concave). It most closely resembles <italic><tp:taxon-name><tp:taxon-name-part taxon-name-part-type="genus" reg="Poropuntius">P.</tp:taxon-name-part><tp:taxon-name-part taxon-name-part-type="species" reg="deauratus">deauratus</tp:taxon-name-part></tp:taxon-name></italic> but has 29–31 (vs 25–28) lateral-line scales, snout distinctly pointed (vs slightly pointed), and caudal fin light yellow with bold black submarginal stripes (vs bright lemon yellow to dusky with bold to faint black submarginal stripes). <italic><tp:taxon-name><tp:taxon-name-part taxon-name-part-type="genus" reg="Poropuntius">Poropuntius</tp:taxon-name-part><tp:taxon-name-part taxon-name-part-type="species" reg="anlaoensis">anlaoensis</tp:taxon-name-part></tp:taxon-name></italic> differs from <italic><tp:taxon-name><tp:taxon-name-part taxon-name-part-type="genus" reg="Poropuntius">P.</tp:taxon-name-part><tp:taxon-name-part taxon-name-part-type="species" reg="genyognathus">genyognathus</tp:taxon-name-part></tp:taxon-name></italic>, <italic><tp:taxon-name><tp:taxon-name-part taxon-name-part-type="genus" reg="Poropuntius">P.</tp:taxon-name-part><tp:taxon-name-part taxon-name-part-type="species" reg="hampaloides">hampaloides</tp:taxon-name-part></tp:taxon-name></italic>, and <italic><tp:taxon-name><tp:taxon-name-part taxon-name-part-type="genus" reg="Poropuntius">P.</tp:taxon-name-part><tp:taxon-name-part taxon-name-part-type="species" reg="melanogrammus">melanogrammus</tp:taxon-name-part></tp:taxon-name></italic> in having barbels (vs no barbels); from <italic><tp:taxon-name><tp:taxon-name-part taxon-name-part-type="genus" reg="Poropuntius">P.</tp:taxon-name-part><tp:taxon-name-part taxon-name-part-type="species" reg="heterolepidotus">heterolepidotus</tp:taxon-name-part></tp:taxon-name></italic> and <italic><tp:taxon-name><tp:taxon-name-part taxon-name-part-type="genus" reg="Poropuntius">P.</tp:taxon-name-part><tp:taxon-name-part taxon-name-part-type="species" reg="hathe">hathe</tp:taxon-name-part></tp:taxon-name></italic> in having scales on posterior half of body not markedly smaller (vs markedly smaller) than those on anterior half; from <italic><tp:taxon-name><tp:taxon-name-part taxon-name-part-type="genus" reg="Poropuntius">P.</tp:taxon-name-part><tp:taxon-name-part taxon-name-part-type="species" reg="alloiopleurus">alloiopleurus</tp:taxon-name-part></tp:taxon-name></italic>, <italic><tp:taxon-name><tp:taxon-name-part taxon-name-part-type="genus" reg="Poropuntius">P.</tp:taxon-name-part><tp:taxon-name-part taxon-name-part-type="species" reg="burtoni">burtoni</tp:taxon-name-part></tp:taxon-name></italic>, <italic><tp:taxon-name><tp:taxon-name-part taxon-name-part-type="genus" reg="Poropuntius">P.</tp:taxon-name-part><tp:taxon-name-part taxon-name-part-type="species" reg="carinatus">carinatus</tp:taxon-name-part></tp:taxon-name></italic>, <italic><tp:taxon-name><tp:taxon-name-part taxon-name-part-type="genus" reg="Poropuntius">P.</tp:taxon-name-part><tp:taxon-name-part taxon-name-part-type="species" reg="huangchuchieni">huangchuchieni</tp:taxon-name-part></tp:taxon-name></italic>, <italic><tp:taxon-name><tp:taxon-name-part taxon-name-part-type="genus" reg="Poropuntius">P.</tp:taxon-name-part><tp:taxon-name-part taxon-name-part-type="species" reg="kontumensis">kontumensis</tp:taxon-name-part></tp:taxon-name></italic>, <italic><tp:taxon-name><tp:taxon-name-part taxon-name-part-type="genus" reg="Poropuntius">P.</tp:taxon-name-part><tp:taxon-name-part taxon-name-part-type="species" reg="krempfi">krempfi</tp:taxon-name-part></tp:taxon-name></italic>, <italic><tp:taxon-name><tp:taxon-name-part taxon-name-part-type="genus" reg="Poropuntius">P.</tp:taxon-name-part><tp:taxon-name-part taxon-name-part-type="species" reg="laoensis">laoensis</tp:taxon-name-part></tp:taxon-name></italic>, <italic><tp:taxon-name><tp:taxon-name-part taxon-name-part-type="genus" reg="Poropuntius">P.</tp:taxon-name-part><tp:taxon-name-part taxon-name-part-type="species" reg="opisthoptera">opisthoptera</tp:taxon-name-part></tp:taxon-name></italic>, and <italic><tp:taxon-name><tp:taxon-name-part taxon-name-part-type="genus" reg="Poropuntius">P.</tp:taxon-name-part><tp:taxon-name-part taxon-name-part-type="species" reg="schanicus">schanicus</tp:taxon-name-part></tp:taxon-name></italic> in having 29–31 (vs &gt; 32) lateral-line scales and bold black submarginal stripes (vs no bold black stripes) on caudal fin.</p></tp:treatment-sec><tp:treatment-sec sec-type="description" id="SECID0EB6CI"><title>Description.</title><p>General appearance in Fig. <xref ref-type="fig" rid="F5">5</xref>; meristic and morphometric data of 11 specimens in Table <xref ref-type="table" rid="T3">3</xref>. Head conical, longer than deep, depth 1.2–1.4 × in <abbrev xmlns:xlink="http://www.w3.org/1999/xlink" xlink:title="head length" id="ABBRID0EP6CI" xlink:type="simple">HL</abbrev>. Snout pointed. Tubercles tiny and few on tip of the snout, many irregular transverse rows of small tubercles reaching front of eyes in male. Mouth subterminal and oblique, extending posteriorly in length slightly longer than eye diameter and broadly horseshoe-shaped (Fig. <xref ref-type="fig" rid="F5">5C</xref>). Rostral barbel shorter than maxillary barbel, both longer than eye diameter.</p><table-wrap id="T3" position="float" orientation="portrait"><label>Table 3.</label><caption><p>Morphometric and meristic characters of <italic><tp:taxon-name><tp:taxon-name-part taxon-name-part-type="genus" reg="Poropuntius">Poropuntius</tp:taxon-name-part><tp:taxon-name-part taxon-name-part-type="species" reg="anlaoensis">anlaoensis</tp:taxon-name-part></tp:taxon-name></italic> sp. nov., <italic>n</italic> = 11 including holotype.</p></caption><table id="TID0EX2CI" rules="all"><tbody><tr><th rowspan="2" colspan="1"/><th rowspan="1" colspan="3">
                      <italic>
                        <tp:taxon-name><tp:taxon-name-part taxon-name-part-type="genus" reg="Poropuntius">Poropuntius</tp:taxon-name-part><tp:taxon-name-part taxon-name-part-type="species" reg="anlaoensis">anlaoensis</tp:taxon-name-part></tp:taxon-name>
                      </italic>
                    </th></tr><tr><th rowspan="1" colspan="1">Holotype UNS00762</th><th rowspan="1" colspan="1">Range</th><th rowspan="1" colspan="1">Mean ± SD / mode</th></tr><tr><td rowspan="1" colspan="1">
                      <bold><abbrev xmlns:xlink="http://www.w3.org/1999/xlink" xlink:title="standard length" id="ABBRID0EUBDI" xlink:type="simple">SL</abbrev> (mm)</bold>
                    </td><td rowspan="1" colspan="1">139.46</td><td rowspan="1" colspan="1">99.2–150.9</td><td rowspan="1" colspan="1">118.6 ± 16.4</td></tr><tr><td rowspan="1" colspan="4">
                      <bold>Morphometrics</bold>
                    </td></tr><tr><td rowspan="1" colspan="4">% <bold><abbrev xmlns:xlink="http://www.w3.org/1999/xlink" xlink:title="standard length" id="ABBRID0EPCDI" xlink:type="simple">SL</abbrev></bold></td></tr><tr><td rowspan="1" colspan="1">Total length</td><td rowspan="1" colspan="1">127.6</td><td rowspan="1" colspan="1">124.8–129.3</td><td rowspan="1" colspan="1">127.1 ± 1.4</td></tr><tr><td rowspan="1" colspan="1">Fork length</td><td rowspan="1" colspan="1">108.1</td><td rowspan="1" colspan="1">107.2–109.7</td><td rowspan="1" colspan="1">108.3 ± 0.6</td></tr><tr><td rowspan="1" colspan="1">Body depth</td><td rowspan="1" colspan="1">31.4</td><td rowspan="1" colspan="1">29.9–35.7</td><td rowspan="1" colspan="1">31.6 ± 1.5</td></tr><tr><td rowspan="1" colspan="1">Body width</td><td rowspan="1" colspan="1">13.5</td><td rowspan="1" colspan="1">13.5–16.3</td><td rowspan="1" colspan="1">14.8 ± 0.7</td></tr><tr><td rowspan="1" colspan="1">Head length</td><td rowspan="1" colspan="1">24.4</td><td rowspan="1" colspan="1">22.4–25.7</td><td rowspan="1" colspan="1">24.4 ± 1.2</td></tr><tr><td rowspan="1" colspan="1">Caudal peduncle length</td><td rowspan="1" colspan="1">22.5</td><td rowspan="1" colspan="1">18–23.9</td><td rowspan="1" colspan="1">21.1 ± 1.6</td></tr><tr><td rowspan="1" colspan="1">Caudal peduncle depth</td><td rowspan="1" colspan="1">10.9</td><td rowspan="1" colspan="1">10.9–13.4</td><td rowspan="1" colspan="1">11.9 ± 0.7</td></tr><tr><td rowspan="1" colspan="1">Dorsal-fin base length</td><td rowspan="1" colspan="1">15.6</td><td rowspan="1" colspan="1">15.6–18.8</td><td rowspan="1" colspan="1">16.2 ± 0.9</td></tr><tr><td rowspan="1" colspan="1">Dorsal-fin length</td><td rowspan="1" colspan="1">25.8</td><td rowspan="1" colspan="1">21.4–29.7</td><td rowspan="1" colspan="1">25.3 ± 2.1</td></tr><tr><td rowspan="1" colspan="1">Anal-fin base length</td><td rowspan="1" colspan="1">8.9</td><td rowspan="1" colspan="1">8.4–10.5</td><td rowspan="1" colspan="1">9.3 ± 0.6</td></tr><tr><td rowspan="1" colspan="1">Anal-fin length</td><td rowspan="1" colspan="1">16.2</td><td rowspan="1" colspan="1">14.8–21.3</td><td rowspan="1" colspan="1">16.5 ± 1.8</td></tr><tr><td rowspan="1" colspan="1">Pectoral-fin length</td><td rowspan="1" colspan="1">22.1</td><td rowspan="1" colspan="1">20.2–22.6</td><td rowspan="1" colspan="1">21.4 ± 0.8</td></tr><tr><td rowspan="1" colspan="1">Pelvic-fin length</td><td rowspan="1" colspan="1">18.7</td><td rowspan="1" colspan="1">16.8–20.9</td><td rowspan="1" colspan="1">18.8 ± 1.1</td></tr><tr><td rowspan="1" colspan="1">Predorsal length</td><td rowspan="1" colspan="1">48.8</td><td rowspan="1" colspan="1">44.5–49.4</td><td rowspan="1" colspan="1">48.1 ± 1.2</td></tr><tr><td rowspan="1" colspan="1">Prepectoral length</td><td rowspan="1" colspan="1">21.3</td><td rowspan="1" colspan="1">19.8–23.7</td><td rowspan="1" colspan="1">21.6 ± 1</td></tr><tr><td rowspan="1" colspan="1">Preanal length</td><td rowspan="1" colspan="1">72.2</td><td rowspan="1" colspan="1">69.7–75.2</td><td rowspan="1" colspan="1">72.5 ± 1.6</td></tr><tr><td rowspan="1" colspan="1">Prepelvic length</td><td rowspan="1" colspan="1">48.0</td><td rowspan="1" colspan="1">46.5–50.8</td><td rowspan="1" colspan="1">48.6 ± 1.4</td></tr><tr><td rowspan="1" colspan="1">Pelvic-fin base to anal-fin base</td><td rowspan="1" colspan="1">22.0</td><td rowspan="1" colspan="1">18.8–22.8</td><td rowspan="1" colspan="1">21.1 ± 1.1</td></tr><tr><td rowspan="1" colspan="1">Pectoral-fin base to pelvic-fin base</td><td rowspan="1" colspan="1">25.5</td><td rowspan="1" colspan="1">21.3–26.2</td><td rowspan="1" colspan="1">23.4 ± 1.6</td></tr><tr><td rowspan="1" colspan="4">% <bold><abbrev xmlns:xlink="http://www.w3.org/1999/xlink" xlink:title="head length" id="ABBRID0EPKDI" xlink:type="simple">HL</abbrev></bold></td></tr><tr><td rowspan="1" colspan="1">Head depth at nape</td><td rowspan="1" colspan="1">84.3</td><td rowspan="1" colspan="1">44.5–84.3</td><td rowspan="1" colspan="1">76.6 ± 10.7</td></tr><tr><td rowspan="1" colspan="1">Head width</td><td rowspan="1" colspan="1">56.7</td><td rowspan="1" colspan="1">54.8–63.7</td><td rowspan="1" colspan="1">58.3 ± 2.5</td></tr><tr><td rowspan="1" colspan="1">Snout length</td><td rowspan="1" colspan="1">30.8</td><td rowspan="1" colspan="1">26.3–35.8</td><td rowspan="1" colspan="1">29.5 ± 2.6</td></tr><tr><td rowspan="1" colspan="1">Interorbital width</td><td rowspan="1" colspan="1">35</td><td rowspan="1" colspan="1">32.9–41.9</td><td rowspan="1" colspan="1">37.9 ± 2.7</td></tr><tr><td rowspan="1" colspan="1">Eye diameter</td><td rowspan="1" colspan="1">23.5</td><td rowspan="1" colspan="1">23.5–27.3</td><td rowspan="1" colspan="1">25.9 ± 1.1</td></tr><tr><td rowspan="1" colspan="1">Mouth width</td><td rowspan="1" colspan="1">30.8</td><td rowspan="1" colspan="1">25.4–33.2</td><td rowspan="1" colspan="1">29.6 ± 2.5</td></tr><tr><td rowspan="1" colspan="1">Rostral barbel length</td><td rowspan="1" colspan="1">38.2</td><td rowspan="1" colspan="1">23.1–38.2</td><td rowspan="1" colspan="1">30.4 ± 4</td></tr><tr><td rowspan="1" colspan="1">Maxillary barbel length</td><td rowspan="1" colspan="1">31.4</td><td rowspan="1" colspan="1">23.3–39</td><td rowspan="1" colspan="1">33.4 ± 4.3</td></tr><tr><td rowspan="1" colspan="4">
                      <bold>Counts</bold>
                    </td></tr><tr><td rowspan="1" colspan="1">Dorsal-fin spines and rays</td><td rowspan="1" colspan="1">iv,8.5</td><td rowspan="1" colspan="1">iv,8.5</td><td rowspan="1" colspan="1"/></tr><tr><td rowspan="1" colspan="1">Anal-fin spines and rays</td><td rowspan="1" colspan="1">iii,5.5</td><td rowspan="1" colspan="1">iii,5.5</td><td rowspan="1" colspan="1"/></tr><tr><td rowspan="1" colspan="1">Pectoral-fin spines and rays</td><td rowspan="1" colspan="1">i,15</td><td rowspan="1" colspan="1">i,11–16</td><td rowspan="1" colspan="1">mode = i,15</td></tr><tr><td rowspan="1" colspan="1">Pelvic-fin spines and rays</td><td rowspan="1" colspan="1">i,8</td><td rowspan="1" colspan="1">i,8</td><td rowspan="1" colspan="1"/></tr><tr><td rowspan="1" colspan="1">Lateral-line scales</td><td rowspan="1" colspan="1">29</td><td rowspan="1" colspan="1">29–31</td><td rowspan="1" colspan="1">mode = 30</td></tr><tr><td rowspan="1" colspan="1">Transverse scales rows above lateral-line</td><td rowspan="1" colspan="1">5.5</td><td rowspan="1" colspan="1">5.5</td><td rowspan="1" colspan="1"/></tr><tr><td rowspan="1" colspan="1">Transverse scales rows below lateral-line</td><td rowspan="1" colspan="1">3.5</td><td rowspan="1" colspan="1">3.5</td><td rowspan="1" colspan="1"/></tr><tr><td rowspan="1" colspan="1">Circumferential scale rows</td><td rowspan="1" colspan="1">20</td><td rowspan="1" colspan="1">20–22</td><td rowspan="1" colspan="1">mode = 22</td></tr><tr><td rowspan="1" colspan="1">Circumpeduncular scale rows</td><td rowspan="1" colspan="1">14</td><td rowspan="1" colspan="1">14</td><td rowspan="1" colspan="1"/></tr><tr><td rowspan="1" colspan="1">Predorsal scales</td><td rowspan="1" colspan="1">11</td><td rowspan="1" colspan="1">10–12</td><td rowspan="1" colspan="1">mode = 10</td></tr><tr><td rowspan="1" colspan="1">Scales from end of anal-fin base to caudal-fin origin</td><td rowspan="1" colspan="1">8</td><td rowspan="1" colspan="1">7–9</td><td rowspan="1" colspan="1">mode = 7</td></tr><tr><td rowspan="1" colspan="1">Serrae on last simple dorsal-fin ray</td><td rowspan="1" colspan="1">24</td><td rowspan="1" colspan="1">16–27</td><td rowspan="1" colspan="1">mode = 24</td></tr></tbody></table></table-wrap><p>Body moderately deep and compressed, depth approximately 2.8–3.3 × in <abbrev xmlns:xlink="http://www.w3.org/1999/xlink" xlink:title="standard length" id="ABBRID0E6SDI" xlink:type="simple">SL</abbrev>. Dorsal body profile convex, slightly convexity from nape with narrow dorsum almost straight in front of dorsal origin to dorsal fin. Base dorsal fin decreasing in height nearly straight dorsal margin of the body, extending from dorsal-fin origin to narrowest part of the caudal peduncle. Ventral profile rounded, rising through anal-fin insertion to caudal-fin base. Caudal peduncle slender, moderately shallow and long, 1.6–2.1 × longer than deep. Anus immediately in front of anal fin. Lateral line complete, 29–31 scales; 10–12 predorsal scales; 5/1/3 scales in transverse row anterior to pelvic-fin origin. Lateral-line tubes extending at least halfway across each scale, with accessory pore on ventral branch on nearly every lateral-line scale. Dorsal iv-8.5, pectoral i-15, pelvic i-8, and anal iii-5.5.</p><p>Dorsal fin high and sharply pointed at apex, last unbranched ray longest, followed by first branched ray which is considerably shorter. Last unbranched ray ossified with 18–20 serrae. Posterior extensions of serrae forms straight line, with base line curved posteriorly. More distal denticles curved along their lengths. Distal margin of fin strongly concave, with posteriormost ray equalling length of third branched ray. Dorsal-fin origin approximately opposite pelvic-fin origin. Dorsal-fin base longer than anal-fin base.</p><p>Pectoral fin long, extending to third scale row before pelvic-fin origin.</p><p>Pelvic fin not extending to base of last unbranched anal ray. Distal margin concave near tip with falcate apex. Axillary scale present at base of pelvic fin.</p><p>Anal fin moderate, distal margin straight when fin is erect.</p><p>Caudal fin deeply forked with outer rays nearly 4 × length of middle rays. Upper and lower lobes nearly equal in length with straight distal margin on each lobe.</p></tp:treatment-sec><tp:treatment-sec sec-type="Colour in life" id="SECID0EITDI"><title>Colour in life.</title><p>Head dark greenish golden on top, greenish golden around orbit and on opercula, white on lower jaw. Body primarily silvery but greenish golden on dorsally to lateral line, scale bases with melanophores. All fins except caudal hyaline with pinkish orange tinge on branched rays; fins more darkly pigmented in adults. Caudal fin yellow with bold black submarginal stripes (Fig. <xref ref-type="fig" rid="F5">5A</xref>).</p></tp:treatment-sec><tp:treatment-sec sec-type="Colour in preservative" id="SECID0ESTDI"><title>Colour in preservative.</title><p>Body including head dark brown on back. Opercula dark at base. Lower half of body light brown. Scale margins lined with brown, forming network. All fins brown to dark brown (Fig. <xref ref-type="fig" rid="F5">5B</xref>).</p></tp:treatment-sec><tp:treatment-sec sec-type="etymology" id="SECID0E3TDI"><title>Etymology.</title><p>Specific epithet is in reference to the type locality, the An Lão drainage.</p></tp:treatment-sec><tp:treatment-sec sec-type="Suggested common name" id="SECID0EBUDI"><title>Suggested common name.</title><p>Cá hồng nhau An Lão (Vietnamese), Anlao brook barb (English).</p></tp:treatment-sec><tp:treatment-sec sec-type="distribution" id="SECID0EGUDI"><title>Distribution.</title><p><italic><tp:taxon-name><tp:taxon-name-part taxon-name-part-type="genus" reg="Poropuntius">Poropuntius</tp:taxon-name-part><tp:taxon-name-part taxon-name-part-type="species" reg="anlaoensis">anlaoensis</tp:taxon-name-part></tp:taxon-name></italic> is restricted to the southern Annam ecoregion and is possibly endemic to the coastal side of the Annamite Cordillera.</p></tp:treatment-sec><tp:treatment-sec><!--Section generated to contain objects referenced in tp:taxon-treatment.--><fig id="F2" position="float" orientation="portrait"><object-id xmlns:xlink="http://www.w3.org/1999/xlink" content-type="doi" xlink:type="simple">10.3897/zookeys.1204.120873.figure2</object-id><object-id xmlns:xlink="http://www.w3.org/1999/xlink" content-type="arpha" xlink:type="simple">5F5CF537-CE82-5209-A30B-B532E1FA9DDE</object-id><label>Figure 2.</label><caption><p>Maximum-likelihood tree based on (<bold>A</bold>) <abbrev xmlns:xlink="http://www.w3.org/1999/xlink" xlink:title="cytochrome oxidase subunit I" id="ABBRID0E46AE" xlink:type="simple">COI</abbrev> and (<bold>B</bold>) Cyt<italic>b</italic> mitochondrial gene sequences for species of <italic><tp:taxon-name><tp:taxon-name-part taxon-name-part-type="genus" reg="Poropuntius">Poropuntius</tp:taxon-name-part></tp:taxon-name></italic>. Numbers on branches are <abbrev xmlns:xlink="http://www.w3.org/1999/xlink" xlink:title="Maximum Likelihood" id="ABBRID0ENAAG" xlink:type="simple">ML</abbrev> bootstrap values (values &gt; 50% shown). Bold sample labels are sequences from type localities. Blue sample labels in the Cyt<italic>b</italic> tree are sequences from <xref ref-type="bibr" rid="B33">Wu et al. (2013)</xref>. Colours of clades correspond to the freshwater ecoregions in Fig. <xref ref-type="fig" rid="F1">1</xref>.</p></caption><graphic xmlns:xlink="http://www.w3.org/1999/xlink" xlink:href="zookeys-1204-199_article-120873__-g002.jpg" position="float" orientation="portrait" xlink:type="simple" id="oo_1063261.jpg"><uri content-type="original_file" xlink:type="simple">https://binary.pensoft.net/fig/1063261</uri></graphic></fig><fig id="F1" position="float" orientation="portrait"><object-id xmlns:xlink="http://www.w3.org/1999/xlink" content-type="doi" xlink:type="simple">10.3897/zookeys.1204.120873.figure1</object-id><object-id xmlns:xlink="http://www.w3.org/1999/xlink" content-type="arpha" xlink:type="simple">1DC4321E-5700-5AD9-AA46-22059D94E389</object-id><label>Figure 1.</label><caption><p>Sampling sites of <italic><tp:taxon-name><tp:taxon-name-part taxon-name-part-type="genus" reg="Poropuntius">Poropuntius</tp:taxon-name-part></tp:taxon-name></italic> in this study in 15 freshwater ecoregions shown in various colours.</p></caption><graphic xmlns:xlink="http://www.w3.org/1999/xlink" xlink:href="zookeys-1204-199_article-120873__-g001.jpg" position="float" orientation="portrait" xlink:type="simple" id="oo_1063260.jpg"><uri content-type="original_file" xlink:type="simple">https://binary.pensoft.net/fig/1063260</uri></graphic></fig></tp:treatment-sec><ref-list><ref id="B33"><mixed-citation xmlns:xlink="http://www.w3.org/1999/xlink" xlink:type="simple"><person-group><name name-style="western"><surname>Wu</surname><given-names>X</given-names></name><name name-style="western"><surname>Luo</surname><given-names>J</given-names></name><name name-style="western"><surname>Huang</surname><given-names>S</given-names></name><name name-style="western"><surname>Chen</surname><given-names>Z</given-names></name><name name-style="western"><surname>Xiao</surname><given-names>H</given-names></name><name name-style="western"><surname>Zhang</surname><given-names>Y</given-names></name></person-group> (<year>2013</year>) Molecular phylogeography and evolutionary history of <italic><tp:taxon-name><tp:taxon-name-part taxon-name-part-type="genus">Poropuntius</tp:taxon-name-part><tp:taxon-name-part taxon-name-part-type="species">huangchuchieni</tp:taxon-name-part></tp:taxon-name></italic> (<tp:taxon-name><tp:taxon-name-part taxon-name-part-type="family">Cyprinidae</tp:taxon-name-part></tp:taxon-name>) in Southwest China. PLoS One 8(11): e79975. <ext-link xlink:href="10.1371/journal.pone.0079975" ext-link-type="doi" xlink:type="simple">https://doi.org/10.1371/journal.pone.0079975</ext-link></mixed-citation></ref></ref-list></tp:taxon-treatment>
