# Supplementary material for: ﻿Taxonomic revision of the Southeast Asian brook barb genus Poropuntius Smith, 1931 (Teleostei, Cyprinidae) with description of a new species from Vietnam
Source: Zookeys. 2024 Jun 6;1204:199–222. doi: 10.3897/zookeys.1204.120873 (PMC11176814; doi:10.3897/zookeys.1204.120873)
Supplement: Supplementary material 1 — Samples included in the molecular analysis, with GenBank accession numbers [file zookeys-1204-199_article-120873__-s001.xlsx]

## Sheet: Sheet1
Table S. Samples included in molecular analysis, with GenBank accession numbers for cytochrome oxidase c subunit 1 (COI) and cytochrome b (Cytb) sequence data. Order is same as on Figure 2.
Species name on sample		Freshwater Ecoregion (Abell et al. 2008, Hoang et al. 2021a, b)	Drainage	Locality	Voucher / Sequence number / Catalogue number (Tissue number)	GenBank		Source
	Correct name					COI	Cytb
Outgroup
Hypsibarbus wetmorei	Hypsibarbus wetmorei				104831	JF915622		GenBank
Ingroup
Poropuntius genyognathus	Poropuntius genyognathus	Malay Peninsula Eastern Slope	Tha Sae River, Thailand	10°52'21.3"N 99°14'15.2"E	UF 236033 (2014-0354)	PP780138	PP765128	This study
Poropuntius genyognathus	Poropuntius genyognathus	Lower and Middle Salween	Salween basin, Myanmar	14°09'53.3"N 98°31'49.6"E	KIZ20190178	PP780136		This study
Poropuntius genyognathus	Poropuntius genyognathus	Lower and Middle Salween	Salween basin, Myanmar	14°09'53.3"N 98°31'49.6"E	KIZ20190179	PP780137		This study
Poropuntius burtoni	Poropuntius burtoni	Sitang - Irrawaddy	Irrawaddy basin, Myanmar	27°20'37.3"N 97°24'23.6"E	KIZCXY20150261	PP780105	PP765126	This study
Poropuntius burtoni	Poropuntius burtoni	Sitang - Irrawaddy	Irrawaddy basin, Myanmar	27°20'37.3"N 97°24'23.6"E	KIZCXY20150262	PP780106	PP765127	This study
Poropuntius hathe	Poropuntius hathe	Lower and Middle Salween	Kasat river - Zami river - Salween basin, Sangkhla Buri, Kanchanaburi, Thailand	15°24'13.2"N 98°37'25.7"E	UF 245303 (ICH-04579)	PP780140	PP765109	This study
Poropuntius schanicus	Poropuntius schanicus	Lower and Middle Salween	Stream of Inle Lake, Myanmar	20°27'36.9"N 96°50'33.5"E	RLIKU-INLE-09229	LC190040		Kano et al. 2016
Poropuntius schanicus	Poropuntius schanicus	Lower and Middle Salween	Stream of Inle Lake, Myanmar	20°27'36.9"N 96°50'33.5"E	RLIKU-INLE-09230	LC190041		Kano et al. 2016
Poropuntius schanicus	Poropuntius schanicus	Lower and Middle Salween	Stream of Inle Lake, Myanmar	20°27'36.9"N 96°50'33.5"E	RLIKU-INLE-09232	LC190042		Kano et al. 2016
Poropuntius schanicus	Poropuntius schanicus	Lower and Middle Salween	Stream of Inle Lake, Myanmar	20°27'36.9"N 96°50'33.5"E	RLIKU-INLE-09233	LC190043		Kano et al. 2016
Hypsibarbus macrosquamatus	Poropuntius krempfi	Northern Annam	Long Đại River, Quảng Bình, Vietnam	17°11'12.0"N 106°28'59.7"E	UNS 2018-1204 (LD-120418-1)	PP780095	PP765120	This study
Hypsibarbus annamensis	Poropuntius krempfi	Northern Annam	Sông Tranh, Quảng Nam, Vietnam	15°11'51.9"N 108°06'33.1"E	UNS 2018-2702 (TM-270218-2)	PP792883		This study
Hypsibarbus annamensis	Poropuntius krempfi	Northern Annam	Sông Tranh, Quảng Nam, Vietnam	15°11'51.9"N 108°06'33.1"E	UNS 2018-2702 (TM-270218-3)	PP780094	PP765119	This study
Hypsibarbus annamensis	Poropuntius krempfi	Northern Annam	Sông Tranh, Quảng Nam, Vietnam	15°11'51.9"N 108°06'33.1"E	UNS 2018-2702 (TM-270218-1)	PP792882		This study
Poropuntius krempfi	Poropuntius krempfi	Song Hong	LiXian River - Red basin, Lüchun, Yunnan, China	22°37'35.0"N 102°10'02.8"E	KIZYJ20080163	PP780151	PP765135	This study
Poropuntius krempfi	Poropuntius krempfi	Song Hong	Red basin (Hồng, Lô, Gâm), Vietnam	22°58'14.1"N 105°38'39.2"E	UNS 2018-1410 (BL-141018-1)	PP780150	PP765134	This study
Poropuntius krempfi	Poropuntius krempfi	Song Hong	LiXian River - Red basin, Lüchun, Yunnan, China	22°37'35.0"N 102°10'02.8"E	KIZ200401086	KJ994614		Zheng et al. 2016
Hypsibarbus annamensis	Poropuntius krempfi	Northern Annam	Sông Re - Trà Khúc, Quảng Ngãi, Vietnam	15°00'31.5"N 108°31'27.4"E	UNS 2018-2402 (SH-240218-3-1)	PP780093	PP765118	This study
Hypsibarbus annamensis	Poropuntius krempfi	Northern Annam	Sông Dakrong, Quang Tri, Vietnam	16°39'22.1"N 106°48'49.2"E	UNS 2018-0704 (DK-070418-3)	PP780090	PP765116	This study
Hypsibarbus annamensis	Poropuntius krempfi	Northern Annam	Sông Dakrong, Quang Tri, Vietnam	16°39'22.1"N 106°48'49.2"E	UNS 2018-0704 (DK-070418-3b)	PP780091		This study
Hypsibarbus annamensis	Poropuntius krempfi	Northern Annam	Sông Dakrong, Quang Tri, Vietnam	16°39'22.1"N 106°48'49.2"E	UNS 2018-0704 (DK-070418-1)	PP780089	PP765115	This study
Hypsibarbus macrosquamatus	Poropuntius krempfi	Northern Annam	Sông Gianh, Quy Đạt, Quảng Bình, Vietnam	17°45'37.6"N 105°59'02.2"E	UNS 2018-1604 (QD-160418-1)	PP780092	PP765117	This study
Poropuntius huangchuchieni	Poropuntius krempfi	Song Hong	Yuanjiang, Yunnan, China				KC567017 KC567018	Wu et al. 2013
Poropuntius opisthopterus	Poropuntius opisthopterus	Upper Salween	Nujiang, Baoshan, Yunnan, China	25°59'14.7"N 98°50'27.8"E	KIZ07227	PP780163	PP765139	This study
Poropuntius opisthopterus	Poropuntius opisthopterus	Upper Salween	Nujiang, Baoshan, Yunnan, China	25°59'14.7"N 98°50'27.8"E	KIZ0348	KJ994616	KJ994668	Zheng et al. 2016
Poropuntius opisthopterus	Poropuntius opisthopterus	Upper Salween	Nujiang, Manhaiqiao, Daojie, Baoshan, Yunnan, China	25°59'14.7"N 98°50'27.8"E	IHBCY0405327	HM536891	HM536891	Yang & Mayden 2010
Poropuntius opisthopterus	Poropuntius opisthopterus	Upper Salween	Nujiang, Baoshan, Yunnan, China	25°59'14.7"N 98°50'27.8"E	KIZ20100189	PP780164	PP765140	This study
Poropuntius huangchuchieni	Poropuntius opisthopterus	Upper Salween	Nujiang, Baoshan, Yunnan, China				KC567006	Wu et al. 2013
Poropuntius huangchuchieni	Poropuntius alloiopleurus	Song Hong	Lixian River, Jiangcheng, Yunnan, China	22°48'58.1"N 101°51'24.7"E	KIZCXY20071065	KJ994629	KJ994681	Zheng et al. 2016
Poropuntius alloiopleurus	Poropuntius alloiopleurus	Song Hong	Black (Đà, Nậm Lung), Lai Châu, Vietnam	22°34'47.7"N 103°22'19.1"E	UNS 2018-3010 (LCh-301018-2)	PP780096	PP765121	This study
Poropuntius alloiopleurus	Poropuntius alloiopleurus	Song Hong	Black (Đà, Nậm Lung), Lai Châu, Vietnam	22°34'47.7"N 103°22'19.1"E	UNS 2018-3010 (LCh-301018-1)	PP792878		This study
Poropuntius rhomboides	Poropuntius alloiopleurus	Song Hong	Black (Đà, Nậm Lung), Lai Châu, Vietnam	22°34'47.7"N 103°22'19.1"E	UNS 2018-3010 (LCh-301018-3)	PP792879		This study
Acrossocheilus xamensis	Poropuntius alloiopleurus	Song Hong	Sông Lò, Thanh Hóa, Vietnam	20°18'57.6"N 105°03'37.4"E	UNS 2019-1506 (SL-150619-1)	PP780088	PP765114	This study
Acrossocheilus xamensis	Poropuntius alloiopleurus	Song Hong	Sông Lò, Thanh Hóa, Vietnam	20°18'57.6"N 105°03'37.4"E	UNS 2019-1506 (SL-150619-2)	PP792880		This study
Poropuntius baolacensis	Poropuntius alloiopleurus	Song Hong	Sông Lô - Gâm, Bảo Lạc, Cao Bằng, Vietnam	22°58'14.1"N 105°38'39.2"E	UNS 2018-1410 (BL-141018-2)	PP780084	PP765110	This study
Poropuntius baolacensis	Poropuntius alloiopleurus	Song Hong	Sông Lô - Gâm, Bảo Lạc, Cao Bằng, Vietnam	22°58'14.1"N 105°38'39.2"E	UNS 2018-1410 (BL-141018-3)	PP792875		This study
Acrossocheilus macrophthalmus	Poropuntius alloiopleurus	Song Hong	Sông Lô - Gâm, Du Già, Yên Minh, Hà Giang, Vietnam	22°56'15.5"N 105°12'26.9"E	UNS 2018-1310 (DG-131018-2)	PP792876		This study
Poropuntius brevispinus	Poropuntius alloiopleurus	Song Hong	Sông Lô - Gâm, Du Già, Yên Minh, Hà Giang, Vietnam	22°56'15.5"N 105°12'26.9"E	UNS 2018-1310 (DG-131018-3)	PP792877		This study
Acrossocheilus macrophthalmus	Poropuntius alloiopleurus	Song Hong	Sông Lô - Gâm, Du Già, Yên Minh, Hà Giang, Vietnam	22°56'15.5"N 105°12'26.9"E	UNS 2018-1310 (DG-131018-1)	PP780086	PP765112	This study
Poropuntius brevispinus	Poropuntius alloiopleurus	Song Hong	Sông Lô - Hà Giang, Vietnam	22°50'57.9"N 104°56'34.2"E	UNS 2018-1010 (HG-101018-1)	PP780085	PP765111	This study
Poropuntius rhomboides	Poropuntius alloiopleurus	Song Hong	Sông Hồng, Tà Thàng, Bản Hồ, Sapa, Lào Cai, Vietnam	22°15'32.5"N 103°58'50.2"E	UNS 2018-1111 (BH-111118-1)	PP780087	PP765113	This study
Poropuntius huangchuchieni	Poropuntius alloiopleurus	Song Hong	Lixian River, Yunnan, China				KC567004 KC567007 KC567008 KC567011 KC567016	Wu et al. 2013
Poropuntius heterolepidotus	Poropuntius heterolepidotus	Lower and Middle Salween	Pai River, Mae Hong Son, Thailand	19°25'28.5"N 98°24'04.8"E	UF 190164 (ICH-00003)	PP780141	PP765129	This study
Poropuntius angustus	Poropuntius huangchuchieni	Lower Lancang (Mekong)	Nam Nứa - Nam Ou, Điện Biên, Vietnam	21°17'52.0"N 102°51'24.3"E	UNS 2018-0711 (DB-071118-3)	PP780142	PP765130	This study
Poropuntius angustus	Poropuntius huangchuchieni	Lower Lancang (Mekong)	Nam Nứa - Nam Ou, Điện Biên, Vietnam	21°17'52.0"N 102°51'24.3"E	UNS 2018-0711 (DB-071118-2)	PP780098	PP765123	This study
Poropuntius huangchuchieni	Poropuntius huangchuchieni	Lower Lancang (Mekong)	Nanban jiang, Mengla County, Yunnan, China	21°55'53.3"N 101°15'02.0"E	CAAG-2019-1219	MN723896	MN723896
Poropuntius huangchuchieni	Poropuntius huangchuchieni	Lower Lancang (Mekong)					KC567003 KC567005 KC567009 KC567010	Wu et al. 2013
Poropuntius laoensis	Poropuntius laoensis	Lower and Middle Salween	Zami River, Sangkhla Buri, Kanchanaburi, Thailand	15°24'13.2"N 98°37'25.7"E	UF 245308 (ICH-04580)	PP780156		This study
Poropuntius bantamensis	Poropuntius laoensis	Chao Phraya	Khun Mae Mae Creek, Mae Nam Ping, Chiang Dao, Chiang Mai, Thailand	19°19'25.6"N 98°55'26.8"E	UF 243217 (ICH-03715)	PP780104	PP765125	This study
Poropuntius bantamensis	Poropuntius laoensis	Chao Phraya	Mae Nam Ping, Chiang Mai, Thailand	19°12'42.0"N 98°51'34.0"E	UF 183366 (2012-0333)	PP780103	PP765124	This study
Poropuntius laoensis	Poropuntius laoensis	Chao Phraya	Mae Ping, Mae Wang, Thailand	18°41'01.0"N 98°37'34.0"E	UF 177816 (2010-0146)	PP780155		This study
Poropuntius huangchuchieni	Poropuntius laoensis	Lower Lancang	Nanban jiang, Mengla County, Yunnan, China	21°55'53.3"N 101°15'02.0"E	KIZZLP20120131	KJ994658	KJ994708	Zheng et al. 2016
Poropuntius laoensis	Poropuntius laoensis	Lower Lancang	Phou Den Din N.P., Phongsali, Laos	22°06'12.8"N 102°14'41.7"E	KIZSSS20180228	PP780145	PP765133	This study
Poropuntius laoensis	Poropuntius laoensis	Lower Lancang	Nam Nứa - Nam Ou, Điện Biên, Vietnam	21°17'52.0"N 102°51'24.3"E	UNS 2018-0811 (DB-081118-1)	PP780152		This study
Poropuntius laoensis	Poropuntius laoensis	Chao Phraya	Mae Pang - Mae Yom, Phayao, Doi Phu Nang, Than Sawan, Thailand	18°51'31.5"N 100°10'53.5"E	DPN056001	KP263422		GenBank
Poropuntius laoensis	Poropuntius laoensis	Chao Phraya	Mae Pang - Mae Yom, Phayao, Doi Phu Nang, Than Sawan, Thailand	18°51'31.5"N 100°10'53.5"E	DPN056002	KP263423		GenBank
Poropuntius bantamensis	Poropuntius laoensis	Lower Lancang	Small river, 10km west to Mae Suai, to Mekong, Thailand	19°38'53.2"N 99°31'25.2"E	CBM-ZF-11531	AP011352	AP011352	Yang et al. 2015
Poropuntius aluoiensis	Poropuntius laoensis	Kratie - Stung Treng	Sekong - A Sáp, A Lưới, Thừa Thiên Huế, Vietnam	16°11'28.8"N 107°08'33.0"E	UNS 2018-0304 (AL-030418-1)	PP780097		This study
Poropuntius aluoiensis	Poropuntius laoensis	Kratie - Stung Treng	Sekong - A Sáp, A Lưới, Thừa Thiên Huế, Vietnam	16°11'28.8"N 107°08'33.0"E	UNS 2018-0304 (AL-030418-2)	PP796391		This study
Poropuntius laoensis	Poropuntius laoensis	Northern Annam	Sông Gianh, Đồng Lê, Quảng Bình, Vietnam	17°45'37.6"N 105°59'02.2"E	UNS 2018-1704 (DL-170418-2)	PP780153		This study
Poropuntius laoensis	Poropuntius laoensis	Kratie - Stung Treng	Sekong - A Sáp, A Lưới, Thừa Thiên Huế, Vietnam	16°11'28.8"N 107°08'33.0"E	UNS 2018-0404 (SK-040418-1)	PP780154		This study
Poropuntius laoensis	Poropuntius laoensis	Lower Lancang	Menglun Town, Mengla County, Yunnan, China	21°55'29.3"N 101°15'52.2"E	KIZQT20200224	PP780143	PP765131	This study
Poropuntius huangchuchieni	Poropuntius laoensis	Lower Lancang	Nanban jiang, Mengla County, Yunnan, China	21°55'53.3"N 101°15'02.0"E	KIZZLP20120096	KJ994656	KJ994710	Zheng et al. 2016
Poropuntius laoensis	Poropuntius laoensis	Lower Lancang	Menglun Town, Mengla County, Yunnan, China	21°55'29.3"N 101°15'52.2"E	KIZQT20200225	PP780144	PP765132	This study
Poropuntius huangchuchieni	Poropuntius laoensis	Lower Lancang	Yunnan, China				KC567012 KC567013 KC567014 KC567015	Wu et al. 2013
Poropuntius anlaoensis sp. nov.	Poropuntius anlaoensis sp. nov.	Northern Annam	Sông Re - Trà Khúc, Quảng Ngãi, Vietnam	15°01'03.9"N 108°31'55.0"E	UF 249109 (SH-240218-1-1)	PP780101		This study
Poropuntius anlaoensis sp. nov.	Poropuntius anlaoensis sp. nov.	Northern Annam	Sông Re - Trà Khúc, Quảng Ngãi, Vietnam	15°01'03.9"N 108°31'55.0"E	UF 249109 (SH-240218-1-2)	PP780102		This study
Poropuntius anlaoensis sp. nov.	Poropuntius anlaoensis sp. nov.	Northern Annam	Sông An Lão, Bình Định, Vietnam	14°37'23.1"N 108°46'54.9"E	UNS 00762 (190113-P1)	PP780099		This study
Poropuntius anlaoensis sp. nov.	Poropuntius anlaoensis sp. nov.	Northern Annam	Sông An Lão, Bình Định, Vietnam	14°37'23.1"N 108°46'54.9"E	UNS 2013-1901 (AnLao15)	PP780100		This study
Poropuntius hampaloides	Poropuntius hampaloides	Lower and Middle Salween	Moei River, Tha Song Yang, Tak, Thailand	17°12'53.4"N 98°17'38.6"E	UF 192486 (ICH-03120)	PP780139		This study
Poropuntius scapanognathus	Poropuntius hampaloides	Lower and Middle Salween			CBM ZF 11754	AP011312		GenBank
Poropuntius melanogrammus	Poropuntius melanogrammus	Mae Khlong	Mae Nam Noi Creek, Khwae Noi, Kanchanaburi, Thailand	14°25'38.6"N 98°50'09.6"E	UF 191771 (ICH-03036)	PP780158		This study
Poropuntius melanogrammus	Poropuntius melanogrammus	Mae Khlong	Khwae Noi River, Kanchanaburi, Thailand	15°13'15.6"N 98°28'42.3"E	UF 245352 (ICH-04495)	PP780159		This study
Poropuntius carinatus	Poropuntius carinatus	Lower Lancang (Mekong)	Lower Lancang (Chinese Mekong), Nam Xeng, Nam Theun	17°50'49.9"N 105°03'06.1"E	MNHN 2013-0101	KC631186		GenBank
Poropuntius yalyensis	Poropuntius kontumensis	Kratie - Stung Treng (Mekong)	Dak Pek - Poko, Kontum, Vietnam	15°06'22.7"N 107°45'07.1"E	UNS 2019-1201 (Dakpek-120119-1)	PP780147		This study
Poropuntius yalyensis	Poropuntius kontumensis	Kratie - Stung Treng (Mekong)	Dak Pek - Poko, Kontum, Vietnam	15°06'22.7"N 107°45'07.1"E	UNS 2019-1201 (Dakpek-120119-2)	PP792881		This study
Poropuntius kontumensis	Poropuntius kontumensis	Kratie - Stung Treng (Mekong)	Dak Pone - Dak Bla, Kon Rẫy, Kontum, Vietnam	14°30'17.0"N 108°14'43.4"E	UNS 2018-2201 (KR-220118)	PP780148		This study
Poropuntius kontumensis	Poropuntius kontumensis	Kratie - Stung Treng (Mekong)	Dak Bla, Măng Bút, Kontum, Vietnam	14°51'21.6"N 108°11'03.2"E	UNS 2018-2401 (MB-240118)	PP780149		This study
Poropuntius kontumensis	Poropuntius kontumensis	Kratie - Stung Treng (Mekong)	Dak Poko, Kontum, Vietnam	15°11'00.3"N 107°44'38.3"E	UNS 2019-1301 (Dakmi-130119)	PP780146		This study
Poropuntius kontumensis	Poropuntius kontumensis	Kratie - Stung Treng (Mekong)	Dak Pone - Dak Bla, Kon Rẫy, Kontum, Vietnam	14°30'17.0"N 108°14'43.4"E	UNS 2018-2201 (KR-220118_1b)	PP780148		This study
Poropuntius deauratus	Poropuntius deauratus	Mekong Delta	Đạ Khai, Đạ Nhim, Lâm Đồng, Vietnam	12°04'49.2"N 108°35'42.2"E	UNS 2013-1506 (Dakhai6)	PP780118		This study
Poropuntius deauratus	Poropuntius deauratus	Mekong Delta	Đạ Đờng, Lâm Đồng, Vietnam	11°41'38.0"N 108°14'35.5"E	UNS 2013-0708 (Dadang2)	PP780117		This study
Poropuntius deauratus	Poropuntius deauratus	Mekong Delta	Đạ Nhim, Klong Klanh, Lâm Đồng, Vietnam	12°10'56.0"N 108°40'58.9"E	UNS 2015-1204 (LL-120415-P2)	PP780126		This study
Poropuntius normani	Poropuntius deauratus	Eastern Gulf of Thailand Drainages	Chanthaburi, Thailand		UMKL 12287-2	MH550535		Muhammad-Rasul et al. 2018
Poropuntius normani	Poropuntius deauratus	Eastern Gulf of Thailand Drainages	Chanthaburi, Thailand		UMKL 12287-3	MH550534		Muhammad-Rasul et al. 2018
Poropuntius normani	Poropuntius deauratus	Eastern Gulf of Thailand Drainages	Chanthaburi, Thailand		UMKL 12287-1	MH550536		Muhammad-Rasul et al. 2018
Poropuntius normani	Poropuntius deauratus	Eastern Gulf of Thailand Drainages	Trok Nong tributary, Welu River, Chanthaburi, Thailand	12°32'11.8"N 102°14'39.4"E	UF 235973 (2014-0168)	PP780161		This study
Poropuntius normani	Poropuntius deauratus	Eastern Gulf of Thailand Drainages	Khlong Khruv Wui, Chanthaburi, Thailand	12°54'23.7"N 102°24'11.7"E	UF 170368 (2007-1141)	PP780160		This study
Poropuntius normani	Poropuntius deauratus	Eastern Gulf of Thailand Drainages	Khlong Pong Nam Ron: large rocky river, Chanthaburi, Thailand	12°55'46.3"N 102°25'16.3"E	UF 170198 (2007-1189)	PP780162		This study
Poropuntius deauratus	Poropuntius deauratus	Mekong Delta	Dak Huýt, Bình Phước, Vietnam	12°04'27.7"N 106°58'53.3"E	UNS 2017-0308 (BGM-030817-P1)	PP780113		This study
Poropuntius deauratus	Poropuntius deauratus	Mekong Delta	Sông Lũy, Phan Sơn, Bình Thuận, Vietnam	11°18'19.9"N 108°13'26.0"E	UNS 2018-2703 (PS-270318-2)	PP780129		This study
Poropuntius deauratus	Poropuntius deauratus	Mekong Delta	Đá Mài - Sông Tô Hạp, Phước Bình, Ninh Thuận, Vietnam	12°00'00.3"N 108°48'01.0"E	UNS 2012-1608 (Damay15)	PP780119		This study
Poropuntius deauratus	Poropuntius deauratus	Mekong Delta	Sông Cái, Hòa Sơn, Ninh Thuận, Vietnam	10°55'45.6"N 107°47'37.3"E	UNS 2018-2903 (HS-290318-1)	PP780123		This study
Poropuntius normani	Poropuntius deauratus	Kratie - Stung Treng	Se Kong, Bolaven, Laos		SUC8736	KY320013		GenBank: Song et al. 2017 (unpublished)
Poropuntius deauratus	Poropuntius deauratus	Mekong Delta	Dak Huýt, Bình Phước, Vietnam	12°04'27.7"N 106°58'53.3"E	UNS 2019-0701 (BGM-070119-2)	PP780114		This study
Poropuntius deauratus	Poropuntius deauratus	Mekong Delta	Sông Đồng Nai, Cát Tiên, Đồng Nai, Vietnam	11°25'45.4"N 107°25'47.4"E	UNS 2017-0903 (CT-090317-P1)	PP780116		This study
Poropuntius deauratus	Poropuntius deauratus	Northern Annam	Sông Gianh, Đồng Lê, Quảng Bình, Vietnam	17°54'28.3"N 106°00'43.0"E	UNS 2018-1704 (DL-170418-1)	PP780121		This study
Poropuntius deauratus	Poropuntius deauratus	Northern Annam	Dak Krong, Quảng Trị, Vietnam	16°38'09.6"N 106°51'09.5"E	UNS 2018-0704 (DK-070418-2)	PP780120		This study
Poropuntius deauratus	Poropuntius deauratus	Northern Annam	Thượng Lộ - Khe Tre - Tả Trạch, Bạch Mã, Thừa Thiên Huế, Vietnam	16°09'41.0"N 107°43'27.9"E	UNS 2017-0310 (BM-031017-2)	PP780115		This study
Poropuntius deauratus	Poropuntius deauratus	Northern Annam	Suối Voi, Thừa Thiên Huế, Vietnam	16°14'37.7"N 107°59'22.0"E	UNS 2019-1206 (SV-120619-1)	PP780131		This study
Poropuntius deauratus	Poropuntius deauratus	Northern Annam	Suối Voi, Thừa Thiên Huế, Vietnam	16°14'37.7"N 107°59'22.0"E	UNS 2019-1206 (SV-120619-3)	PP780132		This study
Poropuntius deauratus	Poropuntius deauratus	Northern Annam	Sông Re, Sơn Kỳ, Quảng Ngãi, Vietnam	14°52'41.6"N 108°31'22.7"E	UNS 2018-2502 (SK-250218-1)	PP780130		This study
Poropuntius deauratus	Poropuntius deauratus	Northern Annam	Sông Tranh, Trà Mi, Quảng Nam, Vietnam	15°20'45.3"N 108°10'44.5"E	UNS 2018-2802 (TM-280218-1)	PP780134		This study
Poropuntius deauratus	Poropuntius deauratus	Khorat Plateau	Dom Yai River, Nam Yuen, Mun River, Ubon Ratchathani, Thailand	14°26'45.6"N 105°07'16.0"E	UF 188675 (ICH-00991)	PP780157		This study
Poropuntius deauratus	Poropuntius deauratus	Khorat Plateau	Nam Song - Nam Lik, Vang Vieng, Laos	18°58'23.5"N 102°26'16.4"E	UNS 2016-2403 (240316-P1)	PP780107		This study
Poropuntius deauratus	Poropuntius deauratus	Khorat Plateau	Nam Song - Nam Lik, Vang Vieng, Laos	18°58'23.5"N 102°26'16.4"E	UNS 2016-2403 (240316-P3)	PP780108		This study
Poropuntius deauratus	Poropuntius deauratus	Khorat Plateau	Nam Song - Nam Lik, Vang Vieng, Laos	18°58'23.5"N 102°26'16.4"E	UNS 2016-2403 (240316-P2)	PP780109		This study
Poropuntius normani	Poropuntius deauratus	Khorat Plateau	Tad Leuk, Phou Khao Khouay, Bolikhamxay, Laos	18°23'35.5"N 103°04'14.8"E	CBM-ZF-11708	JX066757		Yang et al. 2015
Poropuntius deauratus	Poropuntius deauratus	Khorat Plateau	Huai Luang Waterfall, Phu Chong Na Yoi, Na Chaluai, Na Chaluai District, Ubon Ratchathani, Thailand	14°26'32.2"N 105°16'26.9"E	UNS 2017-0902 (TL-090217-P1)	PP780133		This study
Poropuntius deauratus	Poropuntius deauratus	Khorat Plateau	Lower Xe Banghian, Laos	16°36'24.3"N 106°36'09.2"E	UNS 2018-0904 (XP-090418-3)	PP780135		This study
Poropuntius deauratus	Poropuntius deauratus	Kratie - Stung Treng	Se San, Vietnam	14°03'47.4"N 107°38'34.6"E	UNS 2019-1601 (IA-Khai-160119-1)	PP780124		This study
Poropuntius deauratus	Poropuntius deauratus	Kratie - Stung Treng	Mekong, Stung Treng, Cambodia	13°33'06.0"N 106°01'02.8"E	UNS 2014-2105 (Poro-4-stungtreng)	PP780127		This study
Poropuntius deauratus	Poropuntius deauratus	Kratie - Stung Treng	Krong Nô, Sre Pok, Đạ Long, Lâm Đồng, Vietnam	12°10'36.2"N 108°13'27.4"E	UNS 2014-2506 (250614-P3)	PP780110		This study
Poropuntius deauratus	Poropuntius deauratus	Kratie - Stung Treng	Sre Pok, Cư Jut, Dak Nông, Vietnam	12°34'49.1"N 107°55'14.3"E	UNS 2015-3006 (300615-P9)	PP780111		This study
Poropuntius deauratus	Poropuntius deauratus	Southern Annam	Sông An Lão, Bình Định, Vietnam	14°32'40.2"N 108°53'42.8"E	UNS 2013-1901 (AnLao25)	PP780128		This study
Poropuntius deauratus	Poropuntius deauratus	Southern Annam	Sông Cái, Khánh Vĩnh, Khánh Hòa, Vietnam	12°17'04.6"N 108°55'15.5"E	UNS 2018-3003 (KV-300318-2)	PP780125		This study
Poropuntius deauratus	Poropuntius deauratus	Southern Annam	Ayunpa, Gia Lai, Vietnam	13°25'04.5"N 108°27'45.8"E	UNS 2018-0102 (AP-010218-1)	PP780112		This study
Poropuntius deauratus	Poropuntius deauratus	Southern Annam	Sông Kút, Hầm Hô, Bình Định, Vietnam	13°52'25.0"N 108°51'41.9"E	UNS 2018-0801 (HH-080118-1)	PP780122		This study
Poropuntius smedleyi	Poropuntius deauratus	Western Malaysia	Perak River, Malaysia	5°28'01.0"N 101°17'20.2"E	UF 236112 (2014-0278)	PP780165		This study
Poropuntius smedleyi	Poropuntius deauratus	Malay Peninsula Eastern Slope	Go Lok, Kelantan River, Malaysia	5°45'05.2"N 101°58'50.4"E	UF 236163 (2012-0571)	PP780166		This study
Poropuntius smedleyi	Poropuntius deauratus	Malay Peninsula Eastern Slope	Tempaang River, Johor, Malaysia	1°39'21.8"N 103°55'41.2"E	UMKL 12003-2	MH550532		Muhammad-Rasul et al. 2018
Poropuntius smedleyi	Poropuntius deauratus	Malay Peninsula Eastern Slope	Pandan River, Johor, Malaysia		UMKL 12003-1	MH550533		Muhammad-Rasul et al. 2018
Poropuntius smedleyi	Poropuntius deauratus	Malay Peninsula Eastern Slope	Kota Tinggi Waterfall, Johor River, Malaysia	1°43'36.3"N 103°54'39.5"E	UMKL 12178-1	MH550529		Muhammad-Rasul et al. 2018
Poropuntius normani	Poropuntius deauratus	Kratie - Stung Treng	Se Kong, Bolaven, Laos	14°58′31.12″N 106°34′00.15″E	SUC0325.14	KY319982		GenBank: Song et al. 2017 (unpublished)
Poropuntius solitus	Poropuntius deauratus	Kratie - Stung Treng	Se Kong, Bolaven, Laos	14°58′31.12″N 106°34′00.15″E	SUC031918	KY319960		GenBank: Song et al. 2017 (unpublished)
Poropuntius solitus	Poropuntius deauratus	Kratie - Stung Treng	Se Kong, Bolaven, Laos	14°58′31.12″N 106°34′00.15″E	SUC8804	KY319970		GenBank: Song et al. 2017 (unpublished)
Poropuntius sp. Xe Pian	Poropuntius deauratus	Kratie - Stung Treng	Se Pian, Bolaven, Laos	15°06′33.51″N 106°20′12.98″E	SUC8809	KY319975		GenBank: Song et al. 2017 (unpublished)
Poropuntius sp. Xe Pian	Poropuntius deauratus	Kratie - Stung Treng	Se Pian, Bolaven, Laos	15°06′33.51″N 106°20′12.98″E	SUC8811	KY319977		GenBank: Song et al. 2017 (unpublished)
Poropuntius bolovenensis	Poropuntius deauratus	Kratie - Stung Treng	Se Kong, Bolaven, Laos	14°58′31.12″N 106°34′00.15″E	SUC8765	KY319907		GenBank: Song et al. 2017 (unpublished)
Poropuntius bolovenensis	Poropuntius deauratus	Kratie - Stung Treng	Se Kong, Bolaven, Laos	14°58′31.12″N 106°34′00.15″E	SUC8779	KY319921		GenBank: Song et al. 2017 (unpublished)
Poropuntius lobocheiloides	Poropuntius deauratus	Kratie - Stung Treng	Se Kong, Bolaven, Laos	14°58′31.12″N 106°34′00.15″E	SUC8755	KY319941		GenBank: Song et al. 2017 (unpublished)
Poropuntius lobocheiloides	Poropuntius deauratus	Kratie - Stung Treng	Se Kong, Bolaven, Laos	14°58′31.12″N 106°34′00.15″E	SUC8762	KY319948		GenBank: Song et al. 2017 (unpublished)
Poropuntius normani	Poropuntius deauratus	Kratie - Stung Treng	Se Kong, Bolaven, Laos	14°58′31.12″N 106°34′00.15″E	SUC0325.13	KY319981		GenBank: Song et al. 2017 (unpublished)
Poropuntius sp. Xe Pian	Poropuntius deauratus	Kratie - Stung Treng	Se Pian, Bolaven, Laos	15°06′33.51″N 106°20′12.98″E	SUC8810	KY319976		GenBank: Song et al. 2017 (unpublished)
Poropuntius lobocheiloides	Poropuntius deauratus	Kratie - Stung Treng	Se Kong, Bolaven, Laos	14°58′31.12″N 106°34′00.15″E	SUC031202	KY319940		GenBank: Song et al. 2017 (unpublished)
Poropuntius bolovenensis	Poropuntius deauratus	Kratie - Stung Treng	Se Kong, Bolaven, Laos	14°58′31.12″N 106°34′00.15″E	SUC031203	KY319900		GenBank: Song et al. 2017 (unpublished)
Poropuntius solitus	Poropuntius deauratus	Kratie - Stung Treng	Se Kong, Bolaven, Laos	14°58′31.12″N 106°34′00.15″E	SUC031724	KY319950		GenBank: Song et al. 2017 (unpublished)
